# Supplementary material for: 2,4,6-Trimethyl-N-[1-(1H-pyrrol-2-yl)ethyl­idene]aniline
Source: Acta Crystallogr Sect E Struct Rep Online. 2012 Sep 8;68(Pt 10):o2889. doi: 10.1107/S1600536812037774 (PMC3470241; doi:10.1107/S1600536812037774)
Supplement: Supplementary file 1 [file e-68-o2889-sup1.cif]

##############################################################################
#                                                                            #
# This CIF contains the data in a paper accepted for publication in          #
# Acta Crystallographica Section E. It conforms to the requirements of       #
# Notes for Authors for Acta Crystallographica Section E, and has been       #
# peer reviewed under the auspices of the IUCr Commission on Journals.       #
#                                                                            #
# Full details of the Crystallographic Information File format               #
# are given in the paper "The Crystallographic Information File (CIF):       #
# a New Standard Archive File for Crystallography" by S. R. Hall, F. H.      #
# Allen and I. D. Brown [Acta Cryst. (1991), A47, 655-685].                  #
#                                                                            #
# The current version of the core CIF dictionary is obtainable from          #
# ftp://ftp.iucr.org/pub/cif_core.dic.                                       #
#                                                                            #
# Software is freely available for graphical display of the structure(s)     #
# in this CIF. For information consult the CIF software page                 #
# http://www.iucr.org/resources/cif/software.                                #
#                                                                            #
# This file may be used for bona fide research purposes within the           #
# scientific community so long as proper attribution is given to the journal # 
# article from which it was obtained.                                        #
#                                                                            #
##############################################################################
data_I
_audit_creation_method     SHELXL-97
_chemical_name_systematic
;
2,4,6-Trimethyl-<i>N</i>-[1-(1<i>H</i>-pyrrol-2-yl)ethylidene]aniline
;
_chemical_name_common
;
2-{1-[(2,4,6-trimethylphenyl)imino]ethyl}pyrrole
;
_chemical_formula_moiety     'C15 H18 N2'
_chemical_formula_sum     'C15 H18 N2'
_chemical_formula_weight     226.31
_chemical_melting_point     ?
_symmetry_cell_setting     monoclinic
_symmetry_space_group_name_H-M     'C 2/c'
_symmetry_space_group_name_Hall     '-C 2yc'
loop_
    _symmetry_equiv_pos_as_xyz
    'x, y, z'
    '-x, y, -z+1/2'
    'x+1/2, y+1/2, z'
    '-x+1/2, y+1/2, -z+1/2'
    '-x, -y, -z'
    'x, -y, z-1/2'
    '-x+1/2, -y+1/2, -z'
    'x+1/2, -y+1/2, z-1/2'
_cell_length_a     29.848(4)
_cell_length_b     7.9668(11)
_cell_length_c     26.325(4)
_cell_angle_alpha     90.00
_cell_angle_beta     119.940(2)
_cell_angle_gamma     90.00
_cell_volume     5424.6(13)
_cell_formula_units_Z     16
_cell_measurement_reflns_used     ?
_cell_measurement_theta_min     2.68
_cell_measurement_theta_max     26.75
_cell_measurement_temperature     296(2)
_exptl_crystal_description     block
_exptl_crystal_colour     colourless
_exptl_crystal_size_max     0.37
_exptl_crystal_size_mid     0.24
_exptl_crystal_size_min     0.18
_exptl_crystal_density_diffrn     1.108
_exptl_crystal_density_meas     ?
_exptl_crystal_density_method     'not measured'
_exptl_crystal_F_000     1952
_exptl_absorpt_coefficient_mu     0.066
_exptl_absorpt_correction_type     multi-scan
_exptl_absorpt_process_details     '(SADABS; Bruker, 2008)'
_exptl_absorpt_correction_T_min     0.9762
_exptl_absorpt_correction_T_max     0.9881
_diffrn_ambient_temperature     296(2)
_diffrn_radiation_type     MoK\a
_diffrn_radiation_wavelength     0.71073
_diffrn_radiation_source     'fine-focus sealed tube'
_diffrn_radiation_monochromator     graphite
_diffrn_measurement_device_type     'Bruker APEXII CCD'
_diffrn_measurement_method     '\f and \w scans'
_diffrn_detector_area_resol_mean     ?
_diffrn_reflns_number     14702
_diffrn_reflns_av_R_equivalents     0.0538
_diffrn_reflns_av_sigmaI/netI     0.0753
_diffrn_reflns_theta_min     2.68
_diffrn_reflns_theta_max     26.75
_diffrn_reflns_theta_full     26.75
_diffrn_measured_fraction_theta_max     0.983
_diffrn_measured_fraction_theta_full     0.983
_diffrn_reflns_limit_h_min     -37
_diffrn_reflns_limit_h_max     37
_diffrn_reflns_limit_k_min     -10
_diffrn_reflns_limit_k_max     9
_diffrn_reflns_limit_l_min     -29
_diffrn_reflns_limit_l_max     33
_diffrn_standards_number     14698
_diffrn_standards_interval_count     0.0538
_diffrn_standards_interval_time     0.0430
_diffrn_standards_decay_%     ?
_refine_special_details
;
Refinement of <i>F</i>^2^ against ALL reflections. The weighted <i>R</i>-factor
<i>wR</i> and goodness of fit <i>S</i> are based on <i>F</i>^2^, conventional
<i>R</i>-factors <i>R</i> are based on <i>F</i>, with <i>F</i> set to zero for
negative <i>F</i>^2^. The threshold expression of <i>F</i>^2^ >
\s(<i>F</i>^2^) is used only for calculating <i>R</i>-factors(gt) <i>etc</i>.
and is not relevant to the choice of reflections for refinement.
<i>R</i>-factors based on <i>F</i>^2^ are statistically about twice as large
as those based on <i>F</i>, and <i>R</i>- factors based on ALL data will be
even larger.
;
_reflns_number_total     5675
_reflns_number_gt     2837
_reflns_threshold_expression     I>2\s(I)
_refine_ls_structure_factor_coef     Fsqd
_refine_ls_matrix_type     full
_refine_ls_R_factor_all     0.1255
_refine_ls_R_factor_gt     0.0568
_refine_ls_wR_factor_gt     0.1300
_refine_ls_wR_factor_ref     0.1592
_refine_ls_goodness_of_fit_ref     0.988
_refine_ls_restrained_S_all     0.988
_refine_ls_number_reflns     5675
_refine_ls_number_parameters     316
_refine_ls_number_restraints     0
_refine_ls_hydrogen_treatment     constr
_refine_ls_weighting_scheme     calc
_refine_ls_weighting_details
         'calc w=1/[\s^2^(Fo^2^)+(0.0600P)^2^+0.9500P] where P=(Fo^2^+2Fc^2^)/3'
_atom_sites_solution_hydrogens     geom
_atom_sites_solution_primary     direct
_atom_sites_solution_secondary     difmap
_refine_ls_shift/su_max     0.028
_refine_ls_shift/su_mean     0.001
_refine_diff_density_max     0.184
_refine_diff_density_min     -0.141
_refine_ls_extinction_method     'SHELXL97 (Sheldrick, 2008)'
_refine_ls_extinction_coef     0.0019(3)
_refine_ls_extinction_expression
                                  'Fc^*^=kFc[1+0.001xFc^2^\l^3^/sin(2\q)]^-1/4^'
loop_
    _atom_type_symbol
    _atom_type_description
    _atom_type_scat_dispersion_real
    _atom_type_scat_dispersion_imag
    _atom_type_scat_source
    'C' 'C' 0.0033 0.0016
                         'International Tables Vol C Tables 4.2.6.8 and 6.1.1.4'
    'H' 'H' 0.0000 0.0000
                         'International Tables Vol C Tables 4.2.6.8 and 6.1.1.4'
    'N' 'N' 0.0061 0.0033
                         'International Tables Vol C Tables 4.2.6.8 and 6.1.1.4'
_computing_data_collection     'APEX2 (Bruker, 2008)'
_computing_cell_refinement     'SAINT (Bruker, 2008)'
_computing_data_reduction     'SAINT (Bruker, 2008)'
_computing_structure_solution     'SHELXS97 (Sheldrick, 2008)'
_computing_structure_refinement     'SHELXL97 (Sheldrick, 2008)'
_computing_molecular_graphics     'SHELXTL (Sheldrick, 2008)'
_computing_publication_material     'publCIF (Westrip, 2010)'
loop_
    _atom_site_type_symbol
    _atom_site_label
    _atom_site_fract_x
    _atom_site_fract_y
    _atom_site_fract_z
    _atom_site_U_iso_or_equiv
    _atom_site_adp_type
    _atom_site_calc_flag
    _atom_site_refinement_flags
    _atom_site_occupancy
    _atom_site_symmetry_multiplicity
    _atom_site_disorder_assembly
    _atom_site_disorder_group
    N N1 0.17414(8) -0.0243(2) 0.55671(9) 0.0611(6) Uani d . 1 1 . .
    H H1 0.1455 0.0292 0.5365 0.073 Uiso calc R 1 1 . .
    N N2 0.14363(7) 0.1397(2) 0.62945(8) 0.0530(5) Uani d . 1 1 . .
    N N3 0.03652(7) 0.2001(2) 0.52301(9) 0.0578(5) Uani d . 1 1 . .
    H H3 0.0668 0.1573 0.5437 0.069 Uiso calc R 1 1 . .
    N N4 0.08934(7) 0.1824(2) 0.45990(8) 0.0541(5) Uani d . 1 1 . .
    C C1 0.19777(11) -0.1177(3) 0.53393(13) 0.0735(8) Uani d . 1 1 . .
    H H1A 0.1860 -0.1334 0.4942 0.088 Uiso calc R 1 1 . .
    C C2 0.24147(12) -0.1846(3) 0.57869(14) 0.0759(8) Uani d . 1 1 . .
    H H2 0.2647 -0.2551 0.5754 0.091 Uiso calc R 1 1 . .
    C C3 0.24487(10) -0.1272(3) 0.63084(12) 0.0655(7) Uani d . 1 1 . .
    H H3A 0.2712 -0.1520 0.6686 0.079 Uiso calc R 1 1 . .
    C C4 0.20241(9) -0.0274(3) 0.61649(11) 0.0523(6) Uani d . 1 1 . .
    C C5 0.18741(9) 0.0629(3) 0.65329(10) 0.0499(6) Uani d . 1 1 . .
    C C6 0.22526(10) 0.0608(3) 0.71790(10) 0.0679(7) Uani d . 1 1 . .
    H H6A 0.2153 0.1429 0.7371 0.102 Uiso calc R 1 1 . .
    H H6B 0.2592 0.0866 0.7246 0.102 Uiso calc R 1 1 . .
    H H6C 0.2255 -0.0485 0.7334 0.102 Uiso calc R 1 1 . .
    C C7 0.12933(8) 0.2298(3) 0.66607(9) 0.0461(6) Uani d . 1 1 . .
    C C8 0.10410(9) 0.1483(3) 0.69156(10) 0.0538(6) Uani d . 1 1 . .
    C C9 0.08898(9) 0.2413(3) 0.72524(10) 0.0576(7) Uani d . 1 1 . .
    H H9 0.0721 0.1869 0.7422 0.069 Uiso calc R 1 1 . .
    C C10 0.09813(9) 0.4116(3) 0.73436(10) 0.0551(6) Uani d . 1 1 . .
    C C11 0.12191(9) 0.4894(3) 0.70688(10) 0.0545(6) Uani d . 1 1 . .
    H H11 0.1281 0.6042 0.7122 0.065 Uiso calc R 1 1 . .
    C C12 0.13682(8) 0.4037(3) 0.67175(10) 0.0460(6) Uani d . 1 1 . .
    C C13 0.09381(12) -0.0379(3) 0.68352(13) 0.0818(9) Uani d . 1 1 . .
    H H13A 0.0751 -0.0717 0.7027 0.123 Uiso calc R 1 1 . .
    H H13B 0.1261 -0.0973 0.7003 0.123 Uiso calc R 1 1 . .
    H H13C 0.0737 -0.0632 0.6425 0.123 Uiso calc R 1 1 . .
    C C14 0.08290(12) 0.5089(3) 0.77271(13) 0.0853(9) Uani d . 1 1 . .
    H H14A 0.0486 0.4771 0.7635 0.128 Uiso calc R 1 1 . .
    H H14B 0.0837 0.6270 0.7658 0.128 Uiso calc R 1 1 . .
    H H14C 0.1067 0.4845 0.8132 0.128 Uiso calc R 1 1 . .
    C C15 0.16042(10) 0.4941(3) 0.64095(12) 0.0648(7) Uani d . 1 1 . .
    H H15A 0.1586 0.6130 0.6456 0.097 Uiso calc R 1 1 . .
    H H15B 0.1418 0.4664 0.6000 0.097 Uiso calc R 1 1 . .
    H H15C 0.1959 0.4609 0.6575 0.097 Uiso calc R 1 1 . .
    C C16 0.00067(10) 0.2114(3) 0.53974(12) 0.0686(8) Uani d . 1 1 . .
    H H16 0.0047 0.1752 0.5754 0.082 Uiso calc R 1 1 . .
    C C17 -0.04220(10) 0.2844(3) 0.49581(12) 0.0675(7) Uani d . 1 1 . .
    H H17 -0.0729 0.3060 0.4956 0.081 Uiso calc R 1 1 . .
    C C18 -0.03163(9) 0.3212(3) 0.45087(11) 0.0633(7) Uani d . 1 1 . .
    H H18 -0.0539 0.3733 0.4155 0.076 Uiso calc R 1 1 . .
    C C19 0.01769(9) 0.2664(3) 0.46857(10) 0.0477(6) Uani d . 1 1 . .
    C C20 0.04682(9) 0.2658(3) 0.43821(10) 0.0513(6) Uani d . 1 1 . .
    C C21 0.02468(10) 0.3648(4) 0.38190(12) 0.0747(8) Uani d . 1 1 . .
    H H21A 0.0480 0.3599 0.3668 0.112 Uiso calc R 1 1 . .
    H H21B 0.0200 0.4796 0.3894 0.112 Uiso calc R 1 1 . .
    H H21C -0.0081 0.3180 0.3537 0.112 Uiso calc R 1 1 . .
    C C22 0.11795(9) 0.1761(3) 0.42984(10) 0.0496(6) Uani d . 1 1 . .
    C C23 0.10903(9) 0.0452(3) 0.39048(11) 0.0588(7) Uani d . 1 1 . .
    C C24 0.14020(10) 0.0325(3) 0.36587(11) 0.0628(7) Uani d . 1 1 . .
    H H24 0.1343 -0.0543 0.3396 0.075 Uiso calc R 1 1 . .
    C C25 0.17990(9) 0.1440(3) 0.37872(11) 0.0573(6) Uani d . 1 1 . .
    C C26 0.18833(10) 0.2692(3) 0.41837(12) 0.0631(7) Uani d . 1 1 . .
    H H26 0.2153 0.3441 0.4281 0.076 Uiso calc R 1 1 . .
    C C27 0.15826(9) 0.2884(3) 0.44436(11) 0.0560(6) Uani d . 1 1 . .
    C C28 0.06663(12) -0.0811(4) 0.37605(15) 0.0992(11) Uani d . 1 1 . .
    H H28A 0.0669 -0.1642 0.3498 0.149 Uiso calc R 1 1 . .
    H H28B 0.0338 -0.0249 0.3577 0.149 Uiso calc R 1 1 . .
    H H28C 0.0722 -0.1344 0.4114 0.149 Uiso calc R 1 1 . .
    C C29 0.21288(11) 0.1278(4) 0.35027(13) 0.0861(9) Uani d . 1 1 . .
    H H29A 0.2454 0.1833 0.3740 0.129 Uiso calc R 1 1 . .
    H H29B 0.1954 0.1786 0.3121 0.129 Uiso calc R 1 1 . .
    H H29C 0.2189 0.0112 0.3466 0.129 Uiso calc R 1 1 . .
    C C30 0.16873(12) 0.4276(4) 0.48756(14) 0.0938(10) Uani d . 1 1 . .
    H H30A 0.1422 0.5113 0.4698 0.141 Uiso calc R 1 1 . .
    H H30B 0.2017 0.4773 0.4989 0.141 Uiso calc R 1 1 . .
    H H30C 0.1690 0.3828 0.5216 0.141 Uiso calc R 1 1 . .
loop_
    _atom_site_aniso_label
    _atom_site_aniso_U_11
    _atom_site_aniso_U_22
    _atom_site_aniso_U_33
    _atom_site_aniso_U_12
    _atom_site_aniso_U_13
    _atom_site_aniso_U_23
    N1 0.0641(14) 0.0634(13) 0.0535(13) 0.0138(10) 0.0275(12) -0.0060(11)
    N2 0.0544(13) 0.0537(12) 0.0478(12) 0.0072(10) 0.0231(10) -0.0029(9)
    N3 0.0505(12) 0.0746(14) 0.0548(13) 0.0111(10) 0.0311(11) 0.0053(11)
    N4 0.0511(12) 0.0681(13) 0.0496(12) 0.0031(10) 0.0302(11) -0.0017(10)
    C1 0.086(2) 0.0714(18) 0.0683(19) 0.0134(16) 0.0419(18) -0.0145(15)
    C2 0.080(2) 0.0676(18) 0.091(2) 0.0182(15) 0.051(2) -0.0020(17)
    C3 0.0669(17) 0.0607(16) 0.0685(18) 0.0152(14) 0.0334(15) 0.0070(14)
    C4 0.0565(15) 0.0469(14) 0.0550(16) 0.0057(11) 0.0290(13) 0.0022(12)
    C5 0.0534(15) 0.0474(13) 0.0476(14) 0.0027(12) 0.0243(13) 0.0019(11)
    C6 0.0625(17) 0.0840(19) 0.0529(16) 0.0136(14) 0.0256(14) 0.0061(14)
    C7 0.0441(13) 0.0492(14) 0.0386(13) 0.0055(11) 0.0157(11) -0.0008(11)
    C8 0.0566(15) 0.0509(15) 0.0505(15) -0.0007(12) 0.0241(13) 0.0010(12)
    C9 0.0607(16) 0.0672(17) 0.0491(15) 0.0000(13) 0.0306(13) 0.0087(13)
    C10 0.0570(15) 0.0602(16) 0.0479(15) 0.0095(12) 0.0261(13) -0.0007(12)
    C11 0.0569(15) 0.0461(14) 0.0578(16) 0.0020(11) 0.0266(14) -0.0009(12)
    C12 0.0416(13) 0.0491(14) 0.0447(13) 0.0073(10) 0.0196(11) 0.0050(11)
    C13 0.102(2) 0.0559(17) 0.093(2) -0.0117(16) 0.052(2) -0.0010(16)
    C14 0.106(2) 0.093(2) 0.074(2) 0.0111(18) 0.058(2) -0.0090(17)
    C15 0.0612(16) 0.0644(17) 0.0787(19) 0.0026(13) 0.0422(16) 0.0043(14)
    C16 0.0639(18) 0.091(2) 0.0681(18) 0.0114(15) 0.0458(17) 0.0108(16)
    C17 0.0550(17) 0.088(2) 0.0724(19) 0.0064(14) 0.0413(16) -0.0015(16)
    C18 0.0501(15) 0.0796(18) 0.0580(16) 0.0102(13) 0.0253(14) 0.0041(14)
    C19 0.0461(14) 0.0558(14) 0.0424(14) -0.0003(11) 0.0231(12) -0.0013(12)
    C20 0.0483(15) 0.0582(15) 0.0469(14) -0.0026(12) 0.0235(12) -0.0047(12)
    C21 0.0650(18) 0.096(2) 0.0638(18) 0.0155(15) 0.0324(15) 0.0206(16)
    C22 0.0490(14) 0.0601(15) 0.0439(13) 0.0045(12) 0.0263(12) 0.0000(12)
    C23 0.0562(15) 0.0745(17) 0.0548(15) -0.0115(13) 0.0345(14) -0.0128(14)
    C24 0.0662(17) 0.0772(18) 0.0537(16) -0.0068(14) 0.0364(15) -0.0142(14)
    C25 0.0545(16) 0.0723(17) 0.0547(16) 0.0036(13) 0.0344(14) 0.0014(14)
    C26 0.0566(16) 0.0676(17) 0.0726(18) -0.0109(13) 0.0378(15) -0.0057(15)
    C27 0.0519(15) 0.0628(16) 0.0556(15) -0.0032(12) 0.0284(13) -0.0073(13)
    C28 0.098(2) 0.111(2) 0.117(3) -0.046(2) 0.074(2) -0.049(2)
    C29 0.083(2) 0.110(2) 0.093(2) -0.0015(18) 0.064(2) 0.0007(19)
    C30 0.091(2) 0.093(2) 0.108(3) -0.0230(18) 0.058(2) -0.042(2)
_geom_special_details
;
All e.s.d.'s (except the e.s.d. in the dihedral angle between two l.s. planes)
are estimated using the full covariance matrix. The cell e.s.d.'s are taken
into account individually in the estimation of e.s.d.'s in distances, angles
and torsion angles; correlations between e.s.d.'s in cell parameters are only
used when they are defined by crystal symmetry. An approximate (isotropic)
treatment of cell e.s.d.'s is used for estimating e.s.d.'s involving l.s.
planes.
;
loop_
    _geom_bond_atom_site_label_1
    _geom_bond_atom_site_label_2
    _geom_bond_site_symmetry_2
    _geom_bond_distance
    _geom_bond_publ_flag
    N1 C1 . 1.354(3) ?
    N1 C4 . 1.365(3) ?
    N1 H1 . 0.8600 ?
    N2 C5 . 1.287(3) ?
    N2 C7 . 1.427(3) ?
    N3 C16 . 1.348(3) ?
    N3 C19 . 1.358(3) ?
    N3 H3 . 0.8600 ?
    N4 C20 . 1.286(3) ?
    N4 C22 . 1.426(3) ?
    C1 C2 . 1.356(4) ?
    C1 H1A . 0.9300 ?
    C2 C3 . 1.402(3) ?
    C2 H2 . 0.9300 ?
    C3 C4 . 1.380(3) ?
    C3 H3A . 0.9300 ?
    C4 C5 . 1.445(3) ?
    C5 C6 . 1.500(3) ?
    C6 H6A . 0.9600 ?
    C6 H6B . 0.9600 ?
    C6 H6C . 0.9600 ?
    C7 C8 . 1.394(3) ?
    C7 C12 . 1.400(3) ?
    C8 C9 . 1.392(3) ?
    C8 C13 . 1.508(3) ?
    C9 C10 . 1.381(3) ?
    C9 H9 . 0.9300 ?
    C10 C11 . 1.387(3) ?
    C10 C14 . 1.512(3) ?
    C11 C12 . 1.389(3) ?
    C11 H11 . 0.9300 ?
    C12 C15 . 1.498(3) ?
    C13 H13A . 0.9600 ?
    C13 H13B . 0.9600 ?
    C13 H13C . 0.9600 ?
    C14 H14A . 0.9600 ?
    C14 H14B . 0.9600 ?
    C14 H14C . 0.9600 ?
    C15 H15A . 0.9600 ?
    C15 H15B . 0.9600 ?
    C15 H15C . 0.9600 ?
    C16 C17 . 1.355(4) ?
    C16 H16 . 0.9300 ?
    C17 C18 . 1.399(3) ?
    C17 H17 . 0.9300 ?
    C18 C19 . 1.375(3) ?
    C18 H18 . 0.9300 ?
    C19 C20 . 1.445(3) ?
    C20 C21 . 1.510(3) ?
    C21 H21A . 0.9600 ?
    C21 H21B . 0.9600 ?
    C21 H21C . 0.9600 ?
    C22 C27 . 1.391(3) ?
    C22 C23 . 1.399(3) ?
    C23 C24 . 1.377(3) ?
    C23 C28 . 1.509(3) ?
    C24 C25 . 1.381(3) ?
    C24 H24 . 0.9300 ?
    C25 C26 . 1.374(3) ?
    C25 C29 . 1.511(3) ?
    C26 C27 . 1.382(3) ?
    C26 H26 . 0.9300 ?
    C27 C30 . 1.505(3) ?
    C28 H28A . 0.9600 ?
    C28 H28B . 0.9600 ?
    C28 H28C . 0.9600 ?
    C29 H29A . 0.9600 ?
    C29 H29B . 0.9600 ?
    C29 H29C . 0.9600 ?
    C30 H30A . 0.9600 ?
    C30 H30B . 0.9600 ?
    C30 H30C . 0.9600 ?
loop_
    _geom_angle_atom_site_label_1
    _geom_angle_atom_site_label_2
    _geom_angle_atom_site_label_3
    _geom_angle_site_symmetry_1
    _geom_angle_site_symmetry_3
    _geom_angle
    _geom_angle_publ_flag
    C1 N1 C4 . . 110.0(2) ?
    C1 N1 H1 . . 125.0 ?
    C4 N1 H1 . . 125.0 ?
    C5 N2 C7 . . 118.86(19) ?
    C16 N3 C19 . . 109.9(2) ?
    C16 N3 H3 . . 125.0 ?
    C19 N3 H3 . . 125.0 ?
    C20 N4 C22 . . 120.2(2) ?
    N1 C1 C2 . . 108.6(2) ?
    N1 C1 H1A . . 125.7 ?
    C2 C1 H1A . . 125.7 ?
    C1 C2 C3 . . 106.9(2) ?
    C1 C2 H2 . . 126.5 ?
    C3 C2 H2 . . 126.5 ?
    C4 C3 C2 . . 108.2(3) ?
    C4 C3 H3A . . 125.9 ?
    C2 C3 H3A . . 125.9 ?
    N1 C4 C3 . . 106.3(2) ?
    N1 C4 C5 . . 122.9(2) ?
    C3 C4 C5 . . 130.7(2) ?
    N2 C5 C4 . . 119.2(2) ?
    N2 C5 C6 . . 124.4(2) ?
    C4 C5 C6 . . 116.4(2) ?
    C5 C6 H6A . . 109.5 ?
    C5 C6 H6B . . 109.5 ?
    H6A C6 H6B . . 109.5 ?
    C5 C6 H6C . . 109.5 ?
    H6A C6 H6C . . 109.5 ?
    H6B C6 H6C . . 109.5 ?
    C8 C7 C12 . . 120.3(2) ?
    C8 C7 N2 . . 120.5(2) ?
    C12 C7 N2 . . 119.0(2) ?
    C9 C8 C7 . . 118.9(2) ?
    C9 C8 C13 . . 120.3(2) ?
    C7 C8 C13 . . 120.8(2) ?
    C10 C9 C8 . . 122.3(2) ?
    C10 C9 H9 . . 118.8 ?
    C8 C9 H9 . . 118.8 ?
    C9 C10 C11 . . 117.2(2) ?
    C9 C10 C14 . . 121.4(2) ?
    C11 C10 C14 . . 121.4(2) ?
    C12 C11 C10 . . 123.0(2) ?
    C12 C11 H11 . . 118.5 ?
    C10 C11 H11 . . 118.5 ?
    C11 C12 C7 . . 118.1(2) ?
    C11 C12 C15 . . 121.2(2) ?
    C7 C12 C15 . . 120.8(2) ?
    C8 C13 H13A . . 109.5 ?
    C8 C13 H13B . . 109.5 ?
    H13A C13 H13B . . 109.5 ?
    C8 C13 H13C . . 109.5 ?
    H13A C13 H13C . . 109.5 ?
    H13B C13 H13C . . 109.5 ?
    C10 C14 H14A . . 109.5 ?
    C10 C14 H14B . . 109.5 ?
    H14A C14 H14B . . 109.5 ?
    C10 C14 H14C . . 109.5 ?
    H14A C14 H14C . . 109.5 ?
    H14B C14 H14C . . 109.5 ?
    C12 C15 H15A . . 109.5 ?
    C12 C15 H15B . . 109.5 ?
    H15A C15 H15B . . 109.5 ?
    C12 C15 H15C . . 109.5 ?
    H15A C15 H15C . . 109.5 ?
    H15B C15 H15C . . 109.5 ?
    N3 C16 C17 . . 108.4(2) ?
    N3 C16 H16 . . 125.8 ?
    C17 C16 H16 . . 125.8 ?
    C16 C17 C18 . . 107.2(2) ?
    C16 C17 H17 . . 126.4 ?
    C18 C17 H17 . . 126.4 ?
    C19 C18 C17 . . 107.6(2) ?
    C19 C18 H18 . . 126.2 ?
    C17 C18 H18 . . 126.2 ?
    N3 C19 C18 . . 106.88(19) ?
    N3 C19 C20 . . 122.4(2) ?
    C18 C19 C20 . . 130.7(2) ?
    N4 C20 C19 . . 119.3(2) ?
    N4 C20 C21 . . 123.9(2) ?
    C19 C20 C21 . . 116.9(2) ?
    C20 C21 H21A . . 109.5 ?
    C20 C21 H21B . . 109.5 ?
    H21A C21 H21B . . 109.5 ?
    C20 C21 H21C . . 109.5 ?
    H21A C21 H21C . . 109.5 ?
    H21B C21 H21C . . 109.5 ?
    C27 C22 C23 . . 120.1(2) ?
    C27 C22 N4 . . 120.0(2) ?
    C23 C22 N4 . . 119.5(2) ?
    C24 C23 C22 . . 118.7(2) ?
    C24 C23 C28 . . 120.7(2) ?
    C22 C23 C28 . . 120.6(2) ?
    C23 C24 C25 . . 122.4(2) ?
    C23 C24 H24 . . 118.8 ?
    C25 C24 H24 . . 118.8 ?
    C26 C25 C24 . . 117.5(2) ?
    C26 C25 C29 . . 121.4(2) ?
    C24 C25 C29 . . 121.0(2) ?
    C25 C26 C27 . . 122.6(2) ?
    C25 C26 H26 . . 118.7 ?
    C27 C26 H26 . . 118.7 ?
    C26 C27 C22 . . 118.6(2) ?
    C26 C27 C30 . . 120.9(2) ?
    C22 C27 C30 . . 120.4(2) ?
    C23 C28 H28A . . 109.5 ?
    C23 C28 H28B . . 109.5 ?
    H28A C28 H28B . . 109.5 ?
    C23 C28 H28C . . 109.5 ?
    H28A C28 H28C . . 109.5 ?
    H28B C28 H28C . . 109.5 ?
    C25 C29 H29A . . 109.5 ?
    C25 C29 H29B . . 109.5 ?
    H29A C29 H29B . . 109.5 ?
    C25 C29 H29C . . 109.5 ?
    H29A C29 H29C . . 109.5 ?
    H29B C29 H29C . . 109.5 ?
    C27 C30 H30A . . 109.5 ?
    C27 C30 H30B . . 109.5 ?
    H30A C30 H30B . . 109.5 ?
    C27 C30 H30C . . 109.5 ?
    H30A C30 H30C . . 109.5 ?
    H30B C30 H30C . . 109.5 ?
loop_
    _geom_torsion_atom_site_label_1
    _geom_torsion_atom_site_label_2
    _geom_torsion_atom_site_label_3
    _geom_torsion_atom_site_label_4
    _geom_torsion_site_symmetry_1
    _geom_torsion_site_symmetry_2
    _geom_torsion_site_symmetry_3
    _geom_torsion_site_symmetry_4
    _geom_torsion
    _geom_torsion_publ_flag
    C4 N1 C1 C2 . . . . 0.7(3) ?
    N1 C1 C2 C3 . . . . -0.9(3) ?
    C1 C2 C3 C4 . . . . 0.7(3) ?
    C1 N1 C4 C3 . . . . -0.3(3) ?
    C1 N1 C4 C5 . . . . 179.1(2) ?
    C2 C3 C4 N1 . . . . -0.3(3) ?
    C2 C3 C4 C5 . . . . -179.6(2) ?
    C7 N2 C5 C4 . . . . -179.47(19) ?
    C7 N2 C5 C6 . . . . 0.0(3) ?
    N1 C4 C5 N2 . . . . 5.5(3) ?
    C3 C4 C5 N2 . . . . -175.4(2) ?
    N1 C4 C5 C6 . . . . -174.0(2) ?
    C3 C4 C5 C6 . . . . 5.1(4) ?
    C5 N2 C7 C8 . . . . -87.0(3) ?
    C5 N2 C7 C12 . . . . 98.7(3) ?
    C12 C7 C8 C9 . . . . -3.4(3) ?
    N2 C7 C8 C9 . . . . -177.6(2) ?
    C12 C7 C8 C13 . . . . 177.4(2) ?
    N2 C7 C8 C13 . . . . 3.1(3) ?
    C7 C8 C9 C10 . . . . -0.1(4) ?
    C13 C8 C9 C10 . . . . 179.2(2) ?
    C8 C9 C10 C11 . . . . 2.0(4) ?
    C8 C9 C10 C14 . . . . -178.0(2) ?
    C9 C10 C11 C12 . . . . -0.5(3) ?
    C14 C10 C11 C12 . . . . 179.4(2) ?
    C10 C11 C12 C7 . . . . -2.8(3) ?
    C10 C11 C12 C15 . . . . 177.5(2) ?
    C8 C7 C12 C11 . . . . 4.7(3) ?
    N2 C7 C12 C11 . . . . 179.01(19) ?
    C8 C7 C12 C15 . . . . -175.5(2) ?
    N2 C7 C12 C15 . . . . -1.2(3) ?
    C19 N3 C16 C17 . . . . 0.5(3) ?
    N3 C16 C17 C18 . . . . -0.9(3) ?
    C16 C17 C18 C19 . . . . 1.0(3) ?
    C16 N3 C19 C18 . . . . 0.1(3) ?
    C16 N3 C19 C20 . . . . -177.5(2) ?
    C17 C18 C19 N3 . . . . -0.7(3) ?
    C17 C18 C19 C20 . . . . 176.7(2) ?
    C22 N4 C20 C19 . . . . 178.2(2) ?
    C22 N4 C20 C21 . . . . -1.6(4) ?
    N3 C19 C20 N4 . . . . 8.6(4) ?
    C18 C19 C20 N4 . . . . -168.4(2) ?
    N3 C19 C20 C21 . . . . -171.6(2) ?
    C18 C19 C20 C21 . . . . 11.4(4) ?
    C20 N4 C22 C27 . . . . 94.9(3) ?
    C20 N4 C22 C23 . . . . -92.1(3) ?
    C27 C22 C23 C24 . . . . -1.2(4) ?
    N4 C22 C23 C24 . . . . -174.2(2) ?
    C27 C22 C23 C28 . . . . 177.8(3) ?
    N4 C22 C23 C28 . . . . 4.8(4) ?
    C22 C23 C24 C25 . . . . 0.1(4) ?
    C28 C23 C24 C25 . . . . -178.9(3) ?
    C23 C24 C25 C26 . . . . 1.1(4) ?
    C23 C24 C25 C29 . . . . -179.1(2) ?
    C24 C25 C26 C27 . . . . -1.2(4) ?
    C29 C25 C26 C27 . . . . 179.0(2) ?
    C25 C26 C27 C22 . . . . 0.2(4) ?
    C25 C26 C27 C30 . . . . -179.9(3) ?
    C23 C22 C27 C26 . . . . 1.1(4) ?
    N4 C22 C27 C26 . . . . 174.1(2) ?
    C23 C22 C27 C30 . . . . -178.8(3) ?
    N4 C22 C27 C30 . . . . -5.9(4) ?
loop_
    _geom_hbond_atom_site_label_D
    _geom_hbond_atom_site_label_H
    _geom_hbond_atom_site_label_A
    _geom_hbond_site_symmetry_A
    _geom_hbond_distance_DH
    _geom_hbond_distance_HA
    _geom_hbond_distance_DA
    _geom_hbond_angle_DHA
    N1 H1 N4 . 0.86 2.23 3.029(3) 154
    N3 H3 N2 . 0.86 2.28 3.060(3) 151
data_global
_journal_date_recd_electronic     2012-08-10
_journal_date_accepted     2012-09-03
_journal_name_full     'Acta Crystallographica, Section E'
_journal_year     2012
_journal_volume     68
_journal_issue     10
_journal_page_first     o2889
_journal_page_last     o2889
_journal_paper_category     QO
_journal_paper_doi     10.1107/S1600536812037774
_journal_coeditor_code     TK5142
_publ_contact_author_name     'Bi-Yun Su'
_publ_contact_author_address
;
College of Chemistry and Chemical Engineering
Xi'an ShiYou University
Xi'an, Shaanxi 710065
People's Republic of China
;
_publ_contact_author_email     'subiyun@xsyu.edu.cn'
_publ_contact_author_fax     '86 29 88383567'
_publ_contact_author_phone     '86 29 88383567'
_publ_section_title
;
2,4,6-Trimethyl-<i>N</i>-[1-(1<i>H</i>-pyrrol-2-yl)ethylidene]aniline
;
loop_
    _publ_author_name
    _publ_author_footnote
    _publ_author_address
    'Bi-yun Su' ?
;
College of Chemistry and Chemical Engineering
Xi'an ShiYou University
Xi'an, Shaanxi 710065
People's Republic of China
;
    'Lei Li' ?
;
College of Chemistry and Chemical Engineering
Xi'an ShiYou University
Xi'an, Shaanxi 710065
People's Republic of China
;
    'Jia-Xiang Wang' ?
;
College of Chemistry and Chemical Engineering
Xi'an ShiYou University
Xi'an, Shaanxi 710065
People's Republic of China
;
    'Xuan-Yan Li' ?
;
College of Chemistry and Chemical Engineering
Xi'an ShiYou University
Xi'an, Shaanxi 710065
People's Republic of China
;
