# Supplementary material for: 2,4,6-Trimethyl-N-[1-(1H-pyrrol-2-yl)ethyl­idene]aniline
Source: Acta Crystallogr Sect E Struct Rep Online. 2012 Sep 8;68(Pt 10):o2889. doi: 10.1107/S1600536812037774 (PMC3470241; doi:10.1107/S1600536812037774)
Supplement: Supplementary file 2 [file e-68-o2889-Isup2.hkl]

# 
# h,k,l, Fc-squared, Fo-squared, sigma(Fo-squared) and status flag 
# 
data_I
_shelx_title ' xb5611_0m in C2/c' 
_shelx_refln_list_code          4 
_shelx_F_calc_maximum      349.68 
_exptl_crystal_F_000      1952.00 
_reflns_d_resolution_high  0.7895 
 
loop_ 
 _symmetry_equiv_pos_as_xyz 
 'x, y, z' 
 '-x, y, -z+1/2' 
 'x+1/2, y+1/2, z' 
 '-x+1/2, y+1/2, -z+1/2' 
 '-x, -y, -z' 
 'x, -y, z-1/2' 
 '-x+1/2, -y+1/2, -z' 
 'x+1/2, -y+1/2, z-1/2' 
 
_cell_length_a    29.8480 
_cell_length_b     7.9668 
_cell_length_c    26.3253 
_cell_angle_alpha  90.000 
_cell_angle_beta  119.940 
_cell_angle_gamma  90.000 
 
_shelx_F_squared_multiplier     1.000 
 
loop_ 
 _refln_index_h 
 _refln_index_k 
 _refln_index_l 
 _refln_F_squared_calc 
 _refln_F_squared_meas 
 _refln_F_squared_sigma 
 _refln_observed_status 
   4   0   0    30770.36    31612.35    753.48 o 
   6   0   0     1266.61     1116.47     46.37 o 
   8   0   0       73.83      104.67     19.26 o 
  10   0   0      951.73      919.74     56.41 o 
  12   0   0       40.21      102.87     29.48 o 
  14   0   0     5006.66     5788.53    182.84 o 
  16   0   0      617.33      635.46     57.92 o 
  18   0   0     2239.13     2445.55    111.23 o 
  20   0   0       66.62      137.58     50.23 o 
  22   0   0      789.30      838.96    111.42 o 
  24   0   0      101.84      146.32     58.97 o 
  26   0   0        3.16       21.84     48.04 o 
  28   0   0        5.67        8.74     48.04 o 
  30   0   0        4.56       58.96     63.33 o 
   1   1   0     6150.11     5839.26    144.38 o 
   3   1   0    30595.40    29512.00    560.29 o 
   5   1   0     6320.27     5990.45    110.26 o 
   7   1   0    24615.62    22714.70    387.72 o 
   9   1   0     5757.79     5598.24    101.10 o 
  11   1   0      762.41      905.99     36.67 o 
  13   1   0      280.15      536.43     46.64 o 
  15   1   0      874.28      819.24     52.08 o 
  17   1   0      314.80      308.86     50.66 o 
  19   1   0        3.04      -17.90     25.32 o 
  21   1   0      672.62      689.43     70.28 o 
  23   1   0       48.98       74.40     34.51 o 
  25   1   0      146.98      176.76     46.93 o 
  27   1   0      187.97      157.99     66.61 o 
  29   1   0       70.97       85.77     50.33 o 
  31   1   0       98.39       62.02     46.02 o 
   0   2   0        1.37       -2.78      8.39 o 
   2   2   0    43302.42    41290.60    677.41 o 
   4   2   0    35580.76    34082.32    563.03 o 
   6   2   0        0.00       -1.01      5.12 o 
   8   2   0     1275.69     1496.04     48.81 o 
  12   2   0      235.24      157.09     19.86 o 
  14   2   0     1144.80     1155.01     49.71 o 
  16   2   0       39.25       91.54     19.24 o 
  18   2   0      571.88      602.76     50.02 o 
  20   2   0      120.43       95.93     27.18 o 
  22   2   0      399.39      338.57     44.55 o 
  24   2   0      249.37      325.49     57.14 o 
  26   2   0      131.27      196.71     52.46 o 
  28   2   0       55.51       67.78     43.99 o 
  30   2   0       40.94       28.58     49.14 o 
  32   2   0       42.96      -65.51     67.70 o 
   1   3   0     3017.34     2866.00     64.65 o 
   3   3   0     3983.12     3766.36     80.41 o 
   5   3   0     7993.60     8646.83    143.79 o 
   7   3   0        0.71       -1.96      6.91 o 
   9   3   0     3095.32     3097.22    141.19 o 
  11   3   0      303.50      300.35     24.80 o 
  13   3   0      723.31      814.04     70.64 o 
  15   3   0       75.53       95.12     18.77 o 
  17   3   0      322.83      398.29     34.66 o 
  19   3   0        1.35        4.30     17.67 o 
  21   3   0       30.51       28.96     25.35 o 
  23   3   0       21.23       18.56     33.97 o 
  25   3   0      379.48      465.78     92.83 o 
  27   3   0        0.00       34.94     39.79 o 
  29   3   0        1.88       18.07     41.94 o 
  31   3   0        0.85        6.55     76.43 o 
   0   4   0     3210.83     3106.70    105.19 o 
   2   4   0     2958.78     2643.46     67.28 o 
   4   4   0      809.09      753.44     29.59 o 
   6   4   0     1345.28     1144.52     37.18 o 
   8   4   0      403.82      456.33     25.65 o 
  10   4   0        0.68       -8.89      8.89 o 
  12   4   0       22.99       -9.79      9.79 o 
  14   4   0        1.23       -3.87     14.13 o 
  16   4   0        6.41       10.26     16.11 o 
  18   4   0      300.59      214.62     42.08 o 
  20   4   0        9.11       -4.37     21.43 o 
  22   4   0       70.56      109.38     48.86 o 
  24   4   0      500.69      479.53     69.45 o 
  26   4   0      132.95      135.40     72.07 o 
  28   4   0      369.10      391.98    116.85 o 
   1   5   0      136.97      139.37     21.75 o 
   3   5   0        0.03       -3.63     11.27 o 
   5   5   0      929.20      980.45     47.41 o 
   7   5   0      162.87      199.72     23.99 o 
   9   5   0     1259.93     1361.92     59.92 o 
  11   5   0      110.78      127.52     22.12 o 
  13   5   0        0.28      -13.45     17.01 o 
  15   5   0        1.48      -13.98     17.20 o 
  17   5   0        1.43        9.38     21.65 o 
  19   5   0       61.35       56.19     26.35 o 
  21   5   0      154.58      163.44     39.04 o 
  23   5   0      244.68      295.53     57.16 o 
  25   5   0       45.15       54.60     65.52 o 
   0   6   0      236.38      156.12     73.17 o 
   2   6   0       38.74       27.81     15.76 o 
   4   6   0      117.87      121.41     22.19 o 
   6   6   0        4.99       -3.94     15.72 o 
   8   6   0      200.29      247.57     30.20 o 
  10   6   0        0.00        8.20     17.50 o 
  12   6   0       31.60        2.70     21.41 o 
  14   6   0      109.31      142.47     31.45 o 
  16   6   0       65.95       94.93     39.36 o 
  18   6   0        8.71      -29.57     29.85 o 
  20   6   0       37.38      -20.32     35.12 o 
  22   6   0      267.52      351.90    148.52 o 
  24   6   0       54.36       18.31     73.16 o 
   1   7   0       13.79       10.60     20.89 o 
   3   7   0      362.51      427.68     38.83 o 
   5   7   0      103.91      121.53     29.95 o 
   7   7   0        9.71       40.34     18.94 o 
   9   7   0      212.67      230.91     51.62 o 
  11   7   0       14.51       24.02     32.43 o 
  13   7   0        5.59       29.43     33.87 o 
  15   7   0       62.09       42.84     53.50 o 
  17   7   0       55.82       47.68     80.80 o 
  19   7   0       65.96      102.78     48.62 o 
  21   7   0       95.93      163.95     54.80 o 
  23   7   0       16.16       21.84     56.78 o 
   0   8   0      127.52      144.14     43.24 o 
   2   8   0       15.63       13.49     26.61 o 
   4   8   0       30.85       60.67     28.64 o 
   6   8   0       47.58       41.98     35.40 o 
   8   8   0        3.67       26.49     26.82 o 
  10   8   0        9.68       49.11     37.62 o 
  12   8   0        8.78       32.15     38.24 o 
  14   8   0       53.62      122.84     68.79 o 
  16   8   0       32.30       12.62     40.93 o 
  18   8   0       40.10      108.93     50.89 o 
   1   9   0      300.47      284.82     60.64 o 
   3   9   0      116.76      187.05     52.44 o 
   5   9   0       24.71       90.25     80.80 o 
   7   9   0        2.00      -39.31     39.31 o 
   9   9   0        0.00      -15.29     41.49 o 
  11   9   0        5.82        6.55     40.93 o 
  13   9   0       17.18        0.16     42.91 o 
   0  10   0        8.37       50.23     67.70 o 
   2  10   0        0.64       -6.10     44.07 o 
   4  10   0        0.00      -17.47     44.70 o 
 -31   1   1      339.51      437.67     73.25 o 
 -29   1   1        8.05       34.53     45.53 o 
 -27   1   1       75.21      -12.58     34.94 o 
 -25   1   1      274.55      286.27     54.05 o 
 -23   1   1       22.84       13.47     25.81 o 
 -21   1   1      639.39      607.52     71.10 o 
 -19   1   1       54.35       90.73     23.45 o 
 -17   1   1       58.67       39.49     18.33 o 
 -15   1   1        0.80      -10.02     11.94 o 
 -13   1   1       79.63      112.86     17.25 o 
 -11   1   1     4629.69     4886.91     82.33 o 
  -9   1   1      425.26      342.57     19.12 o 
  -7   1   1     1468.87     1409.25     33.68 o 
  -5   1   1      400.17      410.56     16.50 o 
  -3   1   1    40067.29    40618.08    936.71 o 
  -1   1   1    16505.37    15751.39    369.78 o 
   1   1   1    36411.43    37086.84    700.03 o 
   3   1   1    18790.59    18194.64    351.54 o 
   5   1   1    72086.90    75802.63   1249.81 o 
   7   1   1     7839.18     7411.79    139.08 o 
   9   1   1     2422.65     2214.11     62.91 o 
  11   1   1     2265.37     2487.21     93.74 o 
  13   1   1     2503.74     2952.33     90.55 o 
  15   1   1     1965.42     1973.62     74.50 o 
  17   1   1      234.06      232.52     36.27 o 
  19   1   1       30.41       32.76     29.34 o 
  21   1   1       53.11       94.95     35.12 o 
  23   1   1      793.87      823.60     96.13 o 
  25   1   1       19.85       11.66     31.63 o 
  27   1   1       44.63       60.82     40.73 o 
  29   1   1       55.68       75.10     47.80 o 
  31   1   1        0.34        0.00     61.15 o 
 -32   2   1       30.49       48.04     69.88 o 
 -30   2   1        3.75       43.88     48.04 o 
 -28   2   1      181.89      116.04     46.93 o 
 -26   2   1      897.74     1031.91    148.56 o 
 -24   2   1      457.48      610.01     59.90 o 
 -22   2   1      122.03       99.74     49.59 o 
 -20   2   1       25.89       12.08     21.14 o 
 -18   2   1      760.39      785.74     46.16 o 
 -16   2   1        3.84       14.64     13.03 o 
 -14   2   1      897.99      871.28     34.18 o 
 -12   2   1      724.51      983.17     43.32 o 
 -10   2   1     5908.15     6248.05    109.73 o 
  -8   2   1      283.26      212.27     21.88 o 
  -6   2   1     9448.97     9436.98    196.74 o 
  -4   2   1     2491.66     2365.88     92.70 o 
  -2   2   1     4056.95     3650.07     72.01 o 
   0   2   1      141.79      158.57     12.65 o 
   2   2   1    20260.50    20002.95    336.35 o 
   4   2   1    10258.16    10177.27    180.72 o 
   6   2   1        8.45       -3.86      5.73 o 
   8   2   1     1296.98     1334.98     58.08 o 
  10   2   1      394.22      302.60     26.43 o 
  12   2   1      135.99      131.25     18.47 o 
  14   2   1       27.16       32.83     16.60 o 
  16   2   1      463.90      533.10     55.08 o 
  18   2   1      233.65      188.52     30.98 o 
  20   2   1      663.22      775.58    103.77 o 
  22   2   1      204.97      194.34     63.34 o 
  24   2   1       92.13      135.66     45.38 o 
  26   2   1        0.49       55.69     37.14 o 
  28   2   1       69.11      115.71     49.34 o 
  30   2   1        1.24        6.90     43.83 o 
 -31   3   1        2.70       -2.18     69.88 o 
 -29   3   1       74.66       14.24     34.62 o 
 -27   3   1      582.72      670.01     80.27 o 
 -25   3   1        1.69        2.37     27.13 o 
 -23   3   1      348.58      328.47     44.78 o 
 -21   3   1      834.77      747.98     50.50 o 
 -19   3   1        4.01       13.07     17.63 o 
 -17   3   1      791.12      726.69     44.77 o 
 -15   3   1        0.57       12.34     13.80 o 
 -11   3   1      191.76      190.46     28.13 o 
  -9   3   1     1909.27     1832.35    130.08 o 
  -7   3   1     1366.46     1308.90     43.56 o 
  -5   3   1     5147.25     5537.05     97.73 o 
  -3   3   1       33.72       21.20      8.04 o 
  -1   3   1      350.15      270.34     18.38 o 
   1   3   1      257.82      280.25     28.06 o 
   3   3   1     1717.85     1763.18     46.99 o 
   5   3   1      762.69      740.57     27.00 o 
   7   3   1      861.22     1191.46     35.06 o 
   9   3   1        2.80       -7.30      7.30 o 
  11   3   1      478.47      589.84     53.09 o 
  13   3   1       57.98       36.13     21.96 o 
  15   3   1        2.66       -1.02     24.90 o 
  17   3   1       33.68       46.68     19.86 o 
  19   3   1        7.94      -18.46     18.46 o 
  21   3   1        0.71      -12.43     29.85 o 
  23   3   1        9.77       16.16     52.41 o 
  25   3   1      422.97      407.84     64.08 o 
  27   3   1       15.82       -7.31     37.81 o 
  29   3   1        2.94      -21.54     38.28 o 
 -28   4   1      118.26      113.56     74.25 o 
 -26   4   1      130.51       81.20     65.52 o 
 -24   4   1        3.28       41.25     27.22 o 
 -22   4   1      739.49      637.55    114.40 o 
 -20   4   1      805.67      842.56     67.64 o 
 -18   4   1      108.29       61.39     21.86 o 
 -16   4   1      289.58      233.62     27.77 o 
 -14   4   1       26.75       37.04     14.64 o 
 -12   4   1      881.98      697.76     79.92 o 
 -10   4   1      250.63      224.12     32.79 o 
  -8   4   1      296.27      404.21     24.10 o 
  -6   4   1       38.56       78.52     12.05 o 
  -4   4   1    13410.91    14187.60    256.10 o 
  -2   4   1      800.06      962.90     40.01 o 
   0   4   1     4453.35     4601.92     99.72 o 
   2   4   1    14517.38    13888.72    251.47 o 
   4   4   1      445.32      519.46     31.75 o 
   6   4   1      632.68      556.39     28.11 o 
   8   4   1     1734.23     1846.88     48.83 o 
  10   4   1      126.92      103.78     18.89 o 
  12   4   1       49.66       53.11     24.17 o 
  14   4   1       17.34       30.43     19.73 o 
  16   4   1      357.77      292.83     38.16 o 
  18   4   1      496.40      644.92     54.95 o 
  20   4   1       49.26       60.23     43.02 o 
  22   4   1      711.67      676.95     77.19 o 
  24   4   1        0.65       57.39     37.78 o 
  26   4   1       32.99       33.85     46.25 o 
  28   4   1        5.77      -13.10     65.51 o 
 -27   5   1       80.97      -17.47     48.05 o 
 -25   5   1        7.27      -22.23     34.72 o 
 -23   5   1       28.71       68.33     40.79 o 
 -21   5   1      134.29      132.11     42.45 o 
 -19   5   1      272.39      292.47     42.94 o 
 -17   5   1        1.77       28.88     22.10 o 
 -15   5   1      132.79      105.49     33.82 o 
 -13   5   1       53.80       41.57     20.12 o 
 -11   5   1       55.06       22.56     20.80 o 
  -9   5   1      378.12      462.36     34.17 o 
  -7   5   1      602.33      636.96     34.06 o 
  -5   5   1      213.42      207.96     28.87 o 
  -3   5   1      176.97      164.39     20.47 o 
  -1   5   1      112.67      119.13     18.26 o 
   1   5   1      188.56      178.57     21.39 o 
   3   5   1      137.61      208.90     23.59 o 
   5   5   1     1006.17      960.50     47.41 o 
   7   5   1        0.16      -12.52     12.52 o 
   9   5   1      753.87      887.13     49.81 o 
  11   5   1       16.02       -0.28     15.13 o 
  13   5   1       42.22       31.09     29.73 o 
  15   5   1       58.12       42.76     22.41 o 
  17   5   1      503.89      443.82     47.76 o 
  19   5   1      502.84      455.66     51.04 o 
  21   5   1        1.69       37.78     28.35 o 
  23   5   1      108.89       68.81     39.90 o 
  25   5   1        0.01       21.84     56.78 o 
 -26   6   1        1.23       54.59     61.15 o 
 -24   6   1       89.65      115.88     91.72 o 
 -22   6   1      292.79      170.93     78.63 o 
 -20   6   1       72.21       19.70     55.69 o 
 -18   6   1        0.00        2.62     30.42 o 
 -16   6   1       87.76       60.58     35.12 o 
 -14   6   1      191.95      195.09     44.71 o 
 -12   6   1       41.16       36.99     23.37 o 
 -10   6   1      890.92      832.80     64.97 o 
  -8   6   1       19.99       40.20     19.22 o 
  -6   6   1       41.07       23.82     17.26 o 
  -4   6   1       44.02       26.94     16.30 o 
  -2   6   1       70.74       93.95     19.94 o 
   0   6   1        0.48        0.80     14.34 o 
   2   6   1      273.76      297.91     45.40 o 
   4   6   1     3348.94     3395.53     92.41 o 
   6   6   1       41.75       31.54     18.43 o 
   8   6   1      341.05      331.99     33.59 o 
  10   6   1      194.52      187.98     28.78 o 
  12   6   1      114.88       51.74     26.54 o 
  14   6   1      169.05      159.10     35.01 o 
  16   6   1      129.30       49.28     28.26 o 
  18   6   1       11.22       42.36     36.96 o 
  20   6   1      413.25      442.76     67.96 o 
  22   6   1        2.97       -1.88     42.58 o 
  24   6   1        0.39       71.09     44.70 o 
 -23   7   1        0.18      -13.10     58.96 o 
 -21   7   1       80.66       80.91     46.25 o 
 -19   7   1       29.10        2.78     36.96 o 
 -17   7   1      212.67      222.73     53.46 o 
 -15   7   1        0.44       -7.43     42.58 o 
 -13   7   1       10.38       33.30     49.14 o 
 -11   7   1       15.03       16.88     28.54 o 
  -9   7   1       12.16       -5.44     24.08 o 
  -7   7   1      340.68      316.74     69.51 o 
  -5   7   1      988.10     1116.29     69.60 o 
  -3   7   1       35.76       13.27     22.06 o 
  -1   7   1      298.83      308.27     34.34 o 
   1   7   1      507.91      466.66     39.99 o 
   3   7   1      505.03      535.32     42.20 o 
   5   7   1      225.31      218.41     30.58 o 
   7   7   1      474.69      460.86     40.71 o 
   9   7   1      284.71      369.34     43.57 o 
  11   7   1       34.88       50.32     35.68 o 
  13   7   1       39.76       68.23     44.77 o 
  15   7   1        4.19      -20.44     31.67 o 
  17   7   1       28.13       25.58    103.73 o 
  19   7   1       33.08       42.51     64.42 o 
  21   7   1        8.45      -22.22     39.17 o 
  23   7   1       72.08      192.18     80.80 o 
 -20   8   1       11.34      -26.21     52.41 o 
 -18   8   1        6.66       10.62     44.46 o 
 -16   8   1      114.78      112.65     47.80 o 
 -14   8   1        0.37       -8.59     33.87 o 
 -12   8   1        4.78      -24.07     32.96 o 
 -10   8   1       12.49       94.15     72.07 o 
  -8   8   1        0.03       23.72     27.08 o 
  -6   8   1        9.97       -3.81     25.15 o 
  -4   8   1        1.52       -1.07     24.42 o 
  -2   8   1       37.04       65.22     29.15 o 
   0   8   1      184.82      185.87     37.84 o 
   2   8   1      255.14      204.76     39.57 o 
   4   8   1        0.18       -9.35     24.23 o 
   6   8   1      101.33       39.64     29.71 o 
   8   8   1       96.26       77.76     31.97 o 
  10   8   1        0.11       -5.94     33.17 o 
  12   8   1        4.15       29.62     36.20 o 
  14   8   1       24.23       19.22     38.51 o 
  16   8   1       26.36      -16.61     38.81 o 
  18   8   1        0.87        6.49     51.30 o 
 -15   9   1        4.81       13.71     47.08 o 
 -13   9   1       23.51        3.28     44.78 o 
 -11   9   1       28.72       37.44     43.68 o 
  -9   9   1       54.60       97.11     46.25 o 
  -7   9   1       55.07      100.86     45.38 o 
  -5   9   1      115.33       79.80     67.70 o 
  -3   9   1        5.29      -19.65     35.52 o 
  -1   9   1        0.04       29.55     39.35 o 
   1   9   1       32.83      -10.92     38.51 o 
   3   9   1       32.53       35.11     40.40 o 
   5   9   1       34.43       29.03     44.46 o 
   7   9   1       33.84      139.76     74.25 o 
   9   9   1       98.22       72.07     65.52 o 
  11   9   1        7.24       45.86     58.96 o 
  13   9   1        2.05       45.86     58.96 o 
  -4  10   1       42.08      133.99     53.78 o 
  -2  10   1      149.29      225.56     62.53 o 
   0  10   1        1.75       64.54     47.75 o 
   2  10   1        0.94        4.89     48.48 o 
 -32   0   2       72.86      102.64     65.52 o 
 -30   0   2        1.35      -26.21     50.23 o 
 -28   0   2      244.56      229.33     74.26 o 
 -26   0   2     1201.46     1415.98    155.15 o 
 -24   0   2      368.10      360.34     79.72 o 
 -22   0   2       55.61       65.76     34.11 o 
 -20   0   2      992.37     1243.43     89.91 o 
 -18   0   2       58.26       39.11     25.17 o 
 -16   0   2      216.52      227.02     48.05 o 
 -14   0   2     6830.14     6678.68    200.20 o 
 -12   0   2     1443.60     1096.72     55.62 o 
 -10   0   2     5315.22     4649.32    139.03 o 
  -8   0   2    12457.21    12398.42    315.07 o 
  -6   0   2    46081.98    44392.63   1057.71 o 
   2   0   2     2708.83     2106.32     85.93 o 
   4   0   2   122275.60   134348.84   4377.96 o 
   6   0   2   116377.06   118950.89   3889.87 o 
   8   0   2    11902.80    12062.48    439.12 o 
  10   0   2     8941.85     9221.44    355.01 o 
  12   0   2      813.28      898.22     87.42 o 
  14   0   2     4061.76     4130.10    203.77 o 
  16   0   2      143.39      297.03     61.15 o 
  18   0   2      101.44       80.81     45.86 o 
  20   0   2     1598.07     1506.08    144.27 o 
  22   0   2      286.08      253.36     69.89 o 
  24   0   2      415.33      489.27     93.92 o 
  26   0   2       58.96      179.08     67.70 o 
  28   0   2      380.78      334.18     93.92 o 
  30   0   2       30.48      113.56     74.25 o 
 -33   1   2        8.30       34.94     69.88 o 
 -31   1   2       14.38       55.72     47.80 o 
 -29   1   2        0.43       23.26     35.95 o 
 -27   1   2       25.48        1.21     34.11 o 
 -25   1   2      111.90      179.44     67.52 o 
 -23   1   2       98.59       93.44     29.15 o 
 -21   1   2       49.81       42.07     21.02 o 
 -19   1   2     1600.01     1712.93     71.10 o 
 -17   1   2      500.21      513.99     37.06 o 
 -15   1   2      407.82      399.50     25.99 o 
 -13   1   2     1601.30     1625.74     51.34 o 
 -11   1   2     3259.22     3030.37     63.60 o 
  -9   1   2     1015.67      989.71     33.99 o 
  -7   1   2     3519.19     3015.00     57.05 o 
  -5   1   2       80.29       72.48      8.63 o 
  -3   1   2    27722.07    26244.70   1130.96 o 
  -1   1   2    10915.67     9594.97    448.88 o 
   1   1   2     1798.56     1523.58     33.99 o 
   3   1   2     9786.23     9521.77    165.52 o 
   5   1   2    30447.81    29711.99    493.13 o 
   7   1   2      353.37      320.08     19.95 o 
   9   1   2     2916.20     3088.75     86.42 o 
  11   1   2      826.91      882.21     71.03 o 
  13   1   2     4292.15     4178.41    348.49 o 
  15   1   2      417.46      390.62     47.81 o 
  17   1   2      125.37      101.28     30.77 o 
  19   1   2      237.26      217.03     44.00 o 
  21   1   2        0.04       -1.46     48.04 o 
  23   1   2        6.60       -9.91     29.85 o 
  25   1   2       60.33      112.00     42.50 o 
  27   1   2       58.25       85.96     44.46 o 
  29   1   2       22.37      -31.45     31.45 o 
 -32   2   2       62.37       59.75     50.89 o 
 -30   2   2       27.94        5.52     65.51 o 
 -28   2   2      246.64      294.42    160.53 o 
 -26   2   2       57.41       75.20     39.34 o 
 -24   2   2       37.65       28.20     28.64 o 
 -22   2   2      137.75       90.78     29.92 o 
 -20   2   2        0.19      -10.49     15.43 o 
 -18   2   2        9.20       32.77     16.87 o 
 -16   2   2      159.67      225.01     29.02 o 
 -14   2   2      519.22      685.39     27.19 o 
 -12   2   2     7378.59     8068.41    127.75 o 
 -10   2   2     4424.06     4079.25     86.23 o 
  -8   2   2      765.91      665.84     24.77 o 
  -6   2   2    15596.59    14984.49    265.05 o 
  -4   2   2    50785.97    49464.81    808.37 o 
  -2   2   2     2868.37     2627.60     55.25 o 
   0   2   2    81772.27    84036.57   1363.02 o 
   2   2   2    47317.95    46953.14    769.88 o 
   4   2   2     3091.98     3146.48     68.21 o 
   6   2   2     2193.86     2183.69     53.79 o 
   8   2   2     1039.16      908.69     31.26 o 
  10   2   2     5351.84     4584.96    133.46 o 
  12   2   2      137.76      187.08     33.71 o 
  14   2   2      273.37      215.39     38.46 o 
  16   2   2      515.88      590.21     59.34 o 
  18   2   2       59.80       75.00     64.42 o 
  20   2   2      246.67      227.50     44.71 o 
  22   2   2      115.53      128.29     55.69 o 
  24   2   2       20.23       90.43     41.61 o 
  26   2   2      672.09      600.83     80.28 o 
  28   2   2       37.54      107.41     45.38 o 
  30   2   2      135.93      227.13     91.72 o 
 -31   3   2       26.02      113.56     80.80 o 
 -29   3   2        2.87       51.79     42.91 o 
 -27   3   2        0.22        5.48     35.26 o 
 -25   3   2       47.65       91.22     32.44 o 
 -23   3   2       57.61       56.03     23.15 o 
 -21   3   2     2189.83     2106.54     90.26 o 
 -19   3   2      268.57      236.25     28.19 o 
 -17   3   2       43.03       42.91     16.58 o 
 -15   3   2      232.64      282.31     27.27 o 
 -13   3   2      224.93      256.94     22.14 o 
 -11   3   2      651.74      620.63     44.15 o 
  -9   3   2    30209.40    31070.23    532.65 o 
  -7   3   2     3212.19     3095.70     70.48 o 
  -5   3   2      236.89      214.67     17.42 o 
  -3   3   2     1684.43     1475.25     40.84 o 
  -1   3   2       47.36       92.28     14.97 o 
   1   3   2     3750.18     3637.22     78.37 o 
   3   3   2       89.30       59.13     11.43 o 
   5   3   2      936.03     1024.46     30.69 o 
   7   3   2      240.47      275.46     19.68 o 
   9   3   2     6324.81     7005.76    141.47 o 
  11   3   2     1404.52     1397.00     43.26 o 
  13   3   2      551.22      402.45     27.21 o 
  15   3   2       46.33       14.79     14.64 o 
  17   3   2       13.69       32.52     56.78 o 
  19   3   2       57.22       98.27     37.06 o 
  21   3   2       43.71       68.79     38.61 o 
  23   3   2        2.15        1.79     30.08 o 
  25   3   2       93.26       74.25     41.69 o 
  27   3   2        0.07        6.10     67.70 o 
  29   3   2        0.16      -32.76     58.96 o 
 -28   4   2       14.38       24.02     54.60 o 
 -26   4   2       35.12       39.31     56.78 o 
 -24   4   2      113.14      218.08     39.49 o 
 -22   4   2      697.00      864.95     65.09 o 
 -20   4   2     1287.21     1455.37     69.05 o 
 -18   4   2      827.66      852.89     60.23 o 
 -16   4   2      145.46      150.66     23.59 o 
 -14   4   2       98.51      107.37     22.70 o 
 -12   4   2      334.83      297.65     27.38 o 
 -10   4   2     2007.00     2125.51     71.35 o 
  -8   4   2      256.34      305.27     29.65 o 
  -6   4   2     6097.47     6145.01    111.93 o 
  -4   4   2      450.46      378.47     30.90 o 
  -2   4   2      411.03      453.47     27.55 o 
   0   4   2      705.79      774.26     37.25 o 
   2   4   2      174.99      245.84     28.37 o 
   4   4   2     3066.93     2737.53     70.80 o 
   6   4   2       75.46       66.67     12.99 o 
   8   4   2      477.94      502.48     27.48 o 
  10   4   2        5.98       16.70     12.97 o 
  12   4   2      613.89      718.68     65.59 o 
  14   4   2      374.79      377.75     39.42 o 
  16   4   2       10.99      -12.72     22.56 o 
  18   4   2       14.85      -12.61     21.75 o 
  20   4   2        0.01       15.09     61.15 o 
  22   4   2     1106.42     1049.95    104.88 o 
  24   4   2       46.30       -1.00     36.96 o 
  26   4   2       80.99      112.20     63.33 o 
  28   4   2       66.35       69.88     76.43 o 
 -27   5   2        0.01       -4.37     63.33 o 
 -25   5   2      248.30      190.65     92.82 o 
 -23   5   2      218.76      216.90     53.46 o 
 -21   5   2      200.19      197.45     62.24 o 
 -19   5   2       31.96       69.05     35.68 o 
 -17   5   2      781.59      808.29     60.72 o 
 -15   5   2        0.18        7.01     18.83 o 
 -13   5   2        3.86       -3.68     16.78 o 
 -11   5   2       60.94       98.84     23.64 o 
  -9   5   2       34.87       15.39     18.60 o 
  -7   5   2      210.12      254.92     47.22 o 
  -5   5   2       43.61       42.44     14.43 o 
  -3   5   2        9.93       38.35     13.42 o 
  -1   5   2      288.04      343.79     27.77 o 
   1   5   2       58.44      157.51     23.33 o 
   3   5   2        1.85        1.19     10.81 o 
   5   5   2       54.91       75.55     17.42 o 
   7   5   2      156.35      175.21     23.26 o 
   9   5   2      698.23      717.74     43.63 o 
  11   5   2      220.86      197.35     33.42 o 
  13   5   2      218.73      227.42     34.87 o 
  15   5   2       68.88       78.72     27.68 o 
  17   5   2      238.24      117.66     45.88 o 
  19   5   2       30.02       88.18     30.09 o 
  21   5   2        9.69       47.98     28.82 o 
  23   5   2        0.82      -13.37     37.81 o 
  25   5   2        1.07       10.42     43.50 o 
 -26   6   2        1.32       74.25     65.51 o 
 -24   6   2      158.74      235.93     56.58 o 
 -22   6   2      242.90      232.33     53.13 o 
 -20   6   2       55.25       34.31     33.50 o 
 -18   6   2      514.43      353.81     59.45 o 
 -16   6   2      316.66      370.71     58.44 o 
 -14   6   2       20.00       27.30     32.76 o 
 -12   6   2        2.04       18.39     28.26 o 
 -10   6   2        0.96       -0.37     16.87 o 
  -8   6   2      449.25      452.23     36.08 o 
  -6   6   2        3.72       10.94     14.81 o 
  -4   6   2       62.70      104.77     21.07 o 
  -2   6   2       18.33        7.77     14.64 o 
   0   6   2      184.24      270.92     53.30 o 
   2   6   2       65.55      114.98     21.71 o 
   4   6   2       91.33       82.50     22.06 o 
   6   6   2     1177.43     1290.18     62.49 o 
   8   6   2        2.02       -8.10     16.88 o 
  10   6   2       84.42       66.07     26.95 o 
  12   6   2       63.61       39.24     25.98 o 
  14   6   2       94.32       64.43     28.57 o 
  16   6   2        2.81        1.66     25.35 o 
  18   6   2       10.57       -6.32     32.89 o 
  20   6   2      124.15      118.12     72.07 o 
  22   6   2       18.26       58.03     46.93 o 
 -23   7   2       31.26       19.54     45.53 o 
 -21   7   2        5.64       -8.14     39.35 o 
 -19   7   2      317.32      321.24     68.80 o 
 -17   7   2       65.00       38.22     38.61 o 
 -15   7   2      129.33      115.29     43.83 o 
 -13   7   2       33.95       41.39     42.58 o 
 -11   7   2       14.12        1.84     29.22 o 
  -9   7   2       66.88       48.53     43.64 o 
  -7   7   2      386.10      422.57     46.23 o 
  -5   7   2      490.00      503.65     48.78 o 
  -3   7   2      136.14      181.83     28.18 o 
  -1   7   2       14.91       13.94     19.69 o 
   1   7   2      477.67      550.19     45.09 o 
   3   7   2      482.81      512.79     47.61 o 
   5   7   2        1.55       -0.12     19.22 o 
   7   7   2      341.69      280.36     33.88 o 
   9   7   2      324.27      278.91     35.60 o 
  11   7   2        0.26       -0.43     24.47 o 
  13   7   2        0.04      -30.08     30.08 o 
  15   7   2       55.86       49.27     38.51 o 
  17   7   2       21.38      -16.52     35.42 o 
  19   7   2        1.49        8.55     36.96 o 
  21   7   2      178.04      160.64     69.89 o 
 -20   8   2       81.88      102.77     53.45 o 
 -18   8   2        0.71       48.65     44.70 o 
 -16   8   2       48.75       68.63     43.68 o 
 -14   8   2        0.50       27.30     38.22 o 
 -12   8   2      131.79      158.22     50.03 o 
 -10   8   2       55.16       40.40     37.06 o 
  -8   8   2      145.25      158.59     35.93 o 
  -6   8   2      239.23      241.72     41.18 o 
  -4   8   2      190.81      127.80     34.36 o 
  -2   8   2       26.24        5.47     26.24 o 
   0   8   2      159.06      187.87     48.40 o 
   2   8   2      411.65      329.59     45.28 o 
   4   8   2      164.84      118.55     51.85 o 
   6   8   2      961.29     1057.36     76.24 o 
   8   8   2       78.37      103.41     34.82 o 
  10   8   2        0.33       13.67     37.12 o 
  12   8   2       30.71       61.85     40.38 o 
  14   8   2       10.50       27.69     40.90 o 
  16   8   2        6.82      -21.25     42.50 o 
  18   8   2        9.73       50.08     75.34 o 
 -15   9   2        2.98       17.17     45.53 o 
 -13   9   2        1.63        7.30     44.70 o 
 -11   9   2       26.31        9.49     42.28 o 
  -9   9   2       53.36       30.45     40.73 o 
  -7   9   2        3.03      -35.98     44.77 o 
  -5   9   2       21.98       40.20     31.14 o 
  -3   9   2        2.74      -25.41     33.55 o 
  -1   9   2        0.60       18.34     38.51 o 
   1   9   2        0.17      -23.98     37.24 o 
   3   9   2       82.40      -32.46     33.87 o 
   5   9   2       17.17        3.78     40.06 o 
   7   9   2        4.09       13.10     56.78 o 
   9   9   2        0.19      -52.41     52.41 o 
  11   9   2        4.56       13.10     65.51 o 
  13   9   2        0.01       10.92     56.78 o 
  -4  10   2        3.14       91.92     52.41 o 
  -2  10   2        0.32       13.76     48.18 o 
   0  10   2        8.65      -27.02     38.28 o 
   2  10   2        0.34       61.44     51.89 o 
 -33   1   3        3.18       38.43     46.02 o 
 -31   1   3      100.72      138.86     53.78 o 
 -29   1   3      265.29      208.53     53.13 o 
 -27   1   3        2.31       76.85     32.05 o 
 -25   1   3       48.82       33.66     38.91 o 
 -23   1   3      620.25      611.83     52.34 o 
 -21   1   3      716.42      736.35     49.25 o 
 -19   1   3        3.40       15.88     15.21 o 
 -17   1   3      440.91      470.82     29.40 o 
 -15   1   3     3954.42     4160.63     86.40 o 
 -13   1   3       34.63       57.86     12.12 o 
 -11   1   3     1122.37     1165.07     41.72 o 
  -9   1   3      688.31      629.39     23.41 o 
  -7   1   3     6256.89     6380.53    120.37 o 
  -5   1   3    12562.00    11443.02    214.47 o 
  -3   1   3    13427.95    12681.00    303.69 o 
  -1   1   3    10468.28    10469.71    177.37 o 
   1   1   3    96187.33   105030.87   1697.21 o 
   3   1   3     8453.06     7295.49    131.71 o 
   5   1   3     3330.42     3218.92     79.30 o 
   7   1   3     5616.06     5307.31    123.00 o 
   9   1   3      488.80      599.83    119.08 o 
  11   1   3     4712.05     4614.67    149.65 o 
  13   1   3     6439.45     6622.03    204.12 o 
  15   1   3     4200.52     4493.76    160.30 o 
  17   1   3       23.10        5.46     21.62 o 
  19   1   3      487.51      531.55     64.87 o 
  21   1   3      160.50       60.57     45.86 o 
  23   1   3       42.61       51.34     35.10 o 
  25   1   3        2.33       69.75     39.17 o 
  27   1   3      405.71      458.55     73.25 o 
  29   1   3      142.41      154.39     55.53 o 
 -32   2   3       23.43      -19.90     40.93 o 
 -30   2   3      119.78      177.93     53.78 o 
 -28   2   3      145.83      118.47     36.55 o 
 -26   2   3       72.16       -2.53     25.30 o 
 -24   2   3        0.96      -22.17     24.23 o 
 -22   2   3      356.70      330.28     41.33 o 
 -20   2   3      655.18      610.88     41.49 o 
 -18   2   3       61.15       68.06     16.63 o 
 -16   2   3     2096.65     2104.39     57.32 o 
 -14   2   3      318.69      373.10     24.74 o 
 -12   2   3        0.11       10.14      9.20 o 
 -10   2   3     6171.11     6350.86    113.27 o 
  -8   2   3     2782.70     2687.19     63.51 o 
  -6   2   3     8931.52     8901.59    164.48 o 
  -4   2   3    53345.19    53293.89    785.12 o 
  -2   2   3    55154.45    55491.70    905.30 o 
   0   2   3      319.03      354.33     18.81 o 
   2   2   3    15186.82    14540.74    251.02 o 
   4   2   3    42130.54    42611.36    817.29 o 
   6   2   3     5875.53     5499.98    117.75 o 
   8   2   3       20.66        0.04      9.45 o 
  10   2   3       72.04       61.72     12.97 o 
  12   2   3      471.86      411.78     76.99 o 
  14   2   3      891.54      934.47     54.33 o 
  16   2   3      184.15      209.85     39.68 o 
  18   2   3      253.99      289.94     66.62 o 
  20   2   3      231.54      191.67     45.07 o 
  22   2   3      103.15       55.71     34.72 o 
  24   2   3      218.35      177.54    137.59 o 
  26   2   3       49.63       85.36     60.06 o 
  28   2   3       31.63      -34.14     40.06 o 
 -31   3   3        4.89      -13.10     41.49 o 
 -29   3   3      145.70      173.20     87.15 o 
 -27   3   3       51.38       75.55     33.73 o 
 -25   3   3       39.68      123.27     32.96 o 
 -23   3   3      484.68      479.41     41.36 o 
 -21   3   3      162.38      174.75     26.95 o 
 -19   3   3      572.16      645.89     43.18 o 
 -17   3   3       61.36       47.53     16.61 o 
 -15   3   3     1235.74     1139.20     51.31 o 
 -13   3   3      195.81      174.86     16.57 o 
 -11   3   3     3020.22     2751.24     59.80 o 
  -9   3   3     2186.27     2513.48     68.23 o 
  -7   3   3     1333.67     1318.50     40.35 o 
  -5   3   3     4190.91     4330.55     88.92 o 
  -3   3   3        0.52        6.13      7.03 o 
  -1   3   3     6397.20     6150.36    119.27 o 
   1   3   3      898.60      816.66     32.46 o 
   3   3   3      844.52      954.52     35.68 o 
   5   3   3        6.57       55.09     14.36 o 
   7   3   3     2183.95     1898.59     55.09 o 
   9   3   3     3891.29     3792.99     89.90 o 
  11   3   3     1806.97     1839.11     75.12 o 
  13   3   3       84.99       28.04     13.87 o 
  15   3   3       15.88      -10.80     20.05 o 
  17   3   3      113.39      174.74     40.15 o 
  19   3   3       32.78       42.84     32.32 o 
  21   3   3       21.35        8.19     60.05 o 
  23   3   3      306.69      281.47     57.90 o 
  25   3   3      209.66      226.72     57.08 o 
  27   3   3        1.71       45.86     47.87 o 
  29   3   3      270.01      266.45     98.28 o 
 -30   4   3        9.98       -4.37     58.96 o 
 -28   4   3        2.18       19.65     52.41 o 
 -26   4   3      141.28      242.42     74.25 o 
 -24   4   3       46.39       59.18     29.17 o 
 -22   4   3      236.20      189.60     30.83 o 
 -20   4   3      323.85      299.88     33.94 o 
 -18   4   3       71.38       59.71     19.91 o 
 -16   4   3       33.78       10.19     14.30 o 
 -14   4   3       62.41       38.88     15.37 o 
 -12   4   3     1974.55     2219.85     64.48 o 
 -10   4   3      340.13      411.78     32.00 o 
  -8   4   3     1411.61     1438.07     46.40 o 
  -6   4   3      674.36      675.88     34.34 o 
  -4   4   3     1614.63     1795.10     76.84 o 
  -2   4   3       95.35       83.20     13.84 o 
   0   4   3      696.03      687.39     35.14 o 
   2   4   3       23.55       -8.79      8.79 o 
   4   4   3     1515.30     1216.83     46.37 o 
   6   4   3    14802.19    15730.36    287.22 o 
   8   4   3       76.39       40.00     15.29 o 
  10   4   3      344.04      405.22     35.31 o 
  12   4   3        0.46       24.54     15.34 o 
  14   4   3      240.07      258.03     36.11 o 
  16   4   3     1131.58     1196.05     86.70 o 
  18   4   3        0.03       18.09     41.49 o 
  20   4   3      141.17      199.69     69.89 o 
  22   4   3      161.75      183.04     47.80 o 
  24   4   3       36.40       85.01     43.15 o 
  26   4   3        8.20       25.10     45.38 o 
  28   4   3       82.85       67.70     78.62 o 
 -27   5   3       31.94       -4.37     56.78 o 
 -25   5   3       22.07       56.40     64.42 o 
 -23   5   3       26.07        4.77     32.96 o 
 -21   5   3      663.49      628.51    147.46 o 
 -19   5   3      123.34      128.48     40.90 o 
 -17   5   3      314.64      168.09     85.18 o 
 -15   5   3      426.06      535.33     46.87 o 
 -13   5   3      198.03      193.69     30.65 o 
 -11   5   3       60.16       32.04     15.14 o 
  -9   5   3      250.84      232.92     25.67 o 
  -7   5   3     1463.95     1405.90     44.74 o 
  -5   5   3      143.38      185.78     21.70 o 
  -3   5   3      207.98      189.73     21.71 o 
  -1   5   3      295.57      242.48     25.85 o 
   1   5   3      254.81      395.66     30.46 o 
   3   5   3     1278.61     1423.62     54.67 o 
   5   5   3       48.92       83.17     19.23 o 
   7   5   3      516.24      581.95     60.54 o 
   9   5   3       15.29       35.56     17.07 o 
  11   5   3      253.52      235.68     29.57 o 
  13   5   3       38.70       28.43     36.54 o 
  15   5   3      104.44       99.71     28.56 o 
  17   5   3        1.72       11.12     19.67 o 
  19   5   3       61.97       76.35     30.98 o 
  21   5   3       89.13       24.07     36.07 o 
  23   5   3        2.46       33.89     44.70 o 
  25   5   3        0.01       34.48     50.89 o 
 -26   6   3       38.76       24.39     77.53 o 
 -24   6   3       33.91       11.55     40.06 o 
 -22   6   3        1.38       -8.28     33.17 o 
 -20   6   3      106.32      187.21     92.82 o 
 -18   6   3      867.01      877.06    115.79 o 
 -16   6   3      134.12      166.42     42.91 o 
 -14   6   3       41.75       49.27     31.63 o 
 -12   6   3       98.43      155.22     40.73 o 
 -10   6   3        2.66       48.04     21.80 o 
  -8   6   3       20.60       24.54     15.86 o 
  -6   6   3        0.00        2.59     14.38 o 
  -4   6   3       28.91       43.80     19.51 o 
  -2   6   3       15.34        1.19     18.60 o 
   0   6   3        0.00      -11.89     11.89 o 
   2   6   3      320.94      426.02     35.32 o 
   4   6   3     1036.36     1101.47     56.50 o 
   6   6   3      939.64      928.30     47.91 o 
   8   6   3      470.24      388.49     37.09 o 
  10   6   3       63.10       72.65     23.33 o 
  12   6   3       99.56       79.38     27.58 o 
  14   6   3      264.39      265.27     48.11 o 
  16   6   3       27.85       31.26     28.51 o 
  18   6   3      251.78      335.96     60.85 o 
  20   6   3        5.37       25.35     31.71 o 
  22   6   3        0.62       76.43     65.51 o 
 -25   7   3      107.71      227.12     87.36 o 
 -23   7   3        3.42      -25.93     56.78 o 
 -21   7   3      292.60      293.49     62.19 o 
 -19   7   3      215.71      276.22     58.72 o 
 -17   7   3      107.79      125.34     47.08 o 
 -15   7   3       88.64       53.76     39.80 o 
 -13   7   3      196.54      279.47    103.74 o 
 -11   7   3        0.40       -4.37     39.31 o 
  -9   7   3        5.82       -1.11     22.50 o 
  -7   7   3       13.51        5.21     22.25 o 
  -5   7   3       49.92       29.28     23.98 o 
  -3   7   3       32.91       46.83     23.45 o 
  -1   7   3       91.46       91.80     27.74 o 
   1   7   3       13.98       -8.53     16.73 o 
   3   7   3      761.15      877.94     54.66 o 
   5   7   3        0.01       -3.01     18.99 o 
   7   7   3      254.82      243.64     43.19 o 
   9   7   3      298.52      348.53     39.80 o 
  11   7   3      150.34      123.56     35.03 o 
  13   7   3       80.58       79.02     34.29 o 
  15   7   3       44.67       97.84     72.07 o 
  17   7   3       31.87       -4.32     39.35 o 
  19   7   3       78.22       32.00     41.44 o 
  21   7   3       10.96        7.16     43.99 o 
 -20   8   3       94.51       85.17     50.33 o 
 -18   8   3       72.83       51.98     46.02 o 
 -16   8   3       38.46       62.29     45.38 o 
 -14   8   3       40.48      -18.93     34.72 o 
 -12   8   3       73.27       73.22     79.71 o 
 -10   8   3       64.08       97.94     40.90 o 
  -8   8   3      187.14      189.60     39.33 o 
  -6   8   3      120.35      159.82     37.03 o 
  -4   8   3       22.07       73.16     28.82 o 
  -2   8   3       21.94       13.38     27.68 o 
   0   8   3      846.23      802.93     94.48 o 
   2   8   3        2.16       32.39     32.00 o 
   4   8   3       21.59       31.33     27.62 o 
   6   8   3        0.40       39.91     35.68 o 
   8   8   3        0.59       18.03     30.66 o 
  10   8   3       22.26       18.77     36.26 o 
  12   8   3       11.39       -5.94     38.24 o 
  14   8   3       89.78      125.51     52.41 o 
  16   8   3        4.21       13.34     41.44 o 
  18   8   3        0.12       -5.82     46.25 o 
 -15   9   3       24.09        0.38     43.02 o 
 -13   9   3       92.42       67.84     60.06 o 
 -11   9   3       29.61       82.00     66.61 o 
  -9   9   3       11.34       47.45     42.28 o 
  -7   9   3       13.70       22.97     38.51 o 
  -5   9   3      390.26      458.96     69.57 o 
  -3   9   3       89.89      120.59     39.45 o 
  -1   9   3        0.00       13.23     39.17 o 
   1   9   3       89.92       51.71     42.91 o 
   3   9   3       40.66       63.92     45.53 o 
   5   9   3        0.07       18.56     57.87 o 
   7   9   3       15.73       54.60     50.23 o 
   9   9   3        0.12       43.68     58.96 o 
  11   9   3        5.49      -45.86     45.86 o 
  -4  10   3        1.44       32.76     44.78 o 
  -2  10   3       74.66      114.70     78.62 o 
   0  10   3        1.78       52.83     47.79 o 
 -34   0   4        0.63       67.70     67.70 o 
 -32   0   4        9.55      148.50     72.07 o 
 -30   0   4      887.08      886.99    133.27 o 
 -28   0   4     1335.22     1452.10    174.82 o 
 -26   0   4        1.10       39.13     36.68 o 
 -24   0   4      179.31      177.97     46.25 o 
 -22   0   4      218.45      201.52     41.61 o 
 -20   0   4      177.55      207.25     39.18 o 
 -18   0   4      527.82      731.51     87.39 o 
 -16   0   4     7193.26     6889.93    209.49 o 
 -14   0   4     3163.12     3030.74    138.01 o 
 -12   0   4       10.00       -0.96      7.56 o 
 -10   0   4     2947.56     3044.65     98.23 o 
  -8   0   4      356.32      370.82     27.68 o 
  -6   0   4    15724.44    16043.50    537.87 o 
  -4   0   4       36.08        4.37      4.37 o 
   0   0   4    10819.65     9986.13    343.73 o 
   4   0   4     8420.57     7950.80    294.47 o 
   6   0   4    66913.49    71472.45   2362.65 o 
   8   0   4     9950.22     9706.67    370.96 o 
  10   0   4     7318.96     6883.27    288.09 o 
  12   0   4     2787.09     2924.39    161.98 o 
  14   0   4      674.11      537.48     78.66 o 
  16   0   4     3670.71     3999.67    214.54 o 
  18   0   4      669.92      710.03    100.50 o 
  20   0   4       31.37      -15.29     48.04 o 
  22   0   4      932.26      897.98    124.54 o 
  24   0   4     1209.98     1044.48    142.03 o 
  26   0   4      300.57      342.90     91.73 o 
  28   0   4        0.02      -15.29     54.59 o 
 -33   1   4       12.21       33.73     69.88 o 
 -31   1   4      364.38      335.62     63.41 o 
 -29   1   4      276.26      322.06     50.41 o 
 -27   1   4       75.61       76.32     33.43 o 
 -25   1   4      676.52      620.96     50.35 o 
 -23   1   4       49.53       18.36     20.20 o 
 -21   1   4      134.16      128.37     24.68 o 
 -19   1   4      183.00      221.91     21.66 o 
 -17   1   4      126.40      143.18     23.49 o 
 -15   1   4     2054.81     1885.41     49.88 o 
 -13   1   4      265.04      295.72     19.84 o 
 -11   1   4     2042.60     1855.65     43.67 o 
  -9   1   4     4202.98     3772.57     70.18 o 
  -7   1   4    35465.24    34809.39    590.17 o 
  -5   1   4     1670.62     1534.55     34.11 o 
  -3   1   4     4119.04     4241.11    113.03 o 
  -1   1   4     8580.21     7995.54    161.05 o 
   1   1   4    39031.86    38455.85    730.78 o 
   3   1   4    40464.84    40013.48    763.93 o 
   5   1   4    26436.12    26386.32    514.54 o 
   7   1   4     3121.19     3381.18    250.95 o 
   9   1   4     3446.23     3208.47    113.11 o 
  11   1   4        4.92       -5.10     16.16 o 
  13   1   4     1831.12     1741.09     86.56 o 
  15   1   4      201.41      139.27     35.52 o 
  17   1   4      252.93      342.24     51.58 o 
  19   1   4        7.14       57.14     53.50 o 
  21   1   4      134.66      110.80     40.73 o 
  23   1   4      151.34       30.58     54.60 o 
  25   1   4       54.69      135.47     46.95 o 
  27   1   4        3.50       -7.43     39.35 o 
  29   1   4       13.37       30.57     63.33 o 
 -32   2   4        1.68      -25.43     39.17 o 
 -30   2   4       59.83       32.41     33.89 o 
 -28   2   4        0.74       -7.38     27.67 o 
 -26   2   4       92.59       45.89     26.94 o 
 -24   2   4      155.05      183.73     66.98 o 
 -22   2   4       50.29       13.87     19.95 o 
 -20   2   4      947.28     1136.51     51.05 o 
 -18   2   4      405.52      454.39     31.10 o 
 -16   2   4     2475.23     2464.88     62.69 o 
 -14   2   4        3.41        5.26      9.41 o 
 -12   2   4     1537.35     1450.21     40.28 o 
 -10   2   4     3179.50     2911.91     69.73 o 
  -8   2   4     3583.46     3277.96     73.72 o 
  -6   2   4     2280.25     2110.67     53.76 o 
  -4   2   4     1147.05     1190.11     30.39 o 
  -2   2   4      839.53      800.20     25.29 o 
   0   2   4    17064.46    16470.13    281.46 o 
   2   2   4    31267.37    32019.66    533.90 o 
   4   2   4        1.92        8.60     10.72 o 
   6   2   4      760.93      711.38     33.74 o 
   8   2   4       51.47       38.61     13.24 o 
  10   2   4     1665.80     2024.14     68.40 o 
  12   2   4        1.44        0.58     15.58 o 
  14   2   4        6.06       -2.04     17.56 o 
  16   2   4      166.95      208.18     40.83 o 
  18   2   4       67.28       34.53     28.29 o 
  20   2   4      521.97      491.50     77.55 o 
  22   2   4        2.03      -26.65     63.33 o 
  24   2   4      222.58      197.52     72.07 o 
  26   2   4      242.51      159.47     52.44 o 
  28   2   4       14.94       70.69     50.03 o 
 -31   3   4       58.22       73.37     50.35 o 
 -29   3   4        9.67       19.90     65.51 o 
 -27   3   4        0.02       -3.48     27.37 o 
 -25   3   4        0.48       11.20     25.62 o 
 -23   3   4       94.18      102.66     25.04 o 
 -21   3   4      183.65      159.67     25.55 o 
 -19   3   4      465.69      579.15     40.35 o 
 -17   3   4      202.65      271.71     26.32 o 
 -15   3   4     2273.02     2331.80     83.14 o 
 -13   3   4     2843.25     2728.76     56.21 o 
 -11   3   4       42.15       27.28      8.51 o 
  -9   3   4      888.67      983.85     62.78 o 
  -7   3   4      105.22       45.13      9.41 o 
  -5   3   4     1697.75     1441.72     39.86 o 
  -3   3   4     1414.05     1476.63     59.36 o 
  -1   3   4     1166.64     1094.10     48.61 o 
   1   3   4     4975.82     4776.72     99.01 o 
   3   3   4    10711.07    10629.87    196.79 o 
   5   3   4     5803.83     6056.10    124.59 o 
   7   3   4     2409.95     2235.19     62.06 o 
   9   3   4     1331.94     1317.20     49.97 o 
  11   3   4     1756.87     1687.97     79.53 o 
  13   3   4      316.78      318.46     43.95 o 
  15   3   4        0.42       14.09     18.57 o 
  17   3   4      315.44      340.73     76.45 o 
  19   3   4      168.54       87.69     40.90 o 
  21   3   4       45.95       27.37     40.40 o 
  23   3   4       90.12        2.18     38.61 o 
  25   3   4       31.84       21.80     40.90 o 
  27   3   4       10.59       14.38     46.25 o 
 -30   4   4        6.49        6.55     48.04 o 
 -28   4   4        3.42       56.78     56.78 o 
 -26   4   4      481.90      382.25     93.92 o 
 -24   4   4       82.04       59.49     34.10 o 
 -22   4   4      111.17       74.74     28.14 o 
 -20   4   4      358.25      305.94     33.40 o 
 -18   4   4      224.44      228.54     29.44 o 
 -16   4   4      131.61      103.54     32.15 o 
 -14   4   4      178.51      182.23     34.95 o 
 -12   4   4      176.14      182.64     28.53 o 
 -10   4   4     2383.81     2319.98     93.52 o 
  -8   4   4      173.05      225.73     31.84 o 
  -6   4   4     2493.57     2353.91     61.54 o 
  -4   4   4     1579.51     1631.49     57.12 o 
  -2   4   4      481.45      402.13     26.44 o 
   0   4   4     3753.05     3495.86     82.55 o 
   2   4   4     3663.96     3334.88     81.25 o 
   4   4   4      662.39      693.91     38.12 o 
   6   4   4      109.67      109.66     18.92 o 
   8   4   4      526.61      588.17     61.80 o 
  10   4   4      170.67      133.98     24.59 o 
  12   4   4      226.32      298.96     34.68 o 
  14   4   4      124.18      166.35     31.38 o 
  16   4   4       25.45       33.73     22.49 o 
  18   4   4      118.27      175.77     43.16 o 
  20   4   4       28.14       -5.62     32.32 o 
  22   4   4        8.90        4.80     34.51 o 
  24   4   4        6.46       42.58     42.91 o 
  26   4   4       58.19       35.88     48.48 o 
 -27   5   4      121.38       54.60     58.97 o 
 -25   5   4      164.13      105.15     64.43 o 
 -23   5   4       12.08      -21.61     30.08 o 
 -21   5   4      251.88      204.29     66.61 o 
 -19   5   4      488.82      562.11    157.27 o 
 -17   5   4       11.36        5.93     26.99 o 
 -15   5   4     1668.09     1463.27     98.93 o 
 -13   5   4     1141.62      962.31     59.05 o 
 -11   5   4      112.29      106.00     19.82 o 
  -9   5   4        0.84       -1.48      9.52 o 
  -7   5   4     1513.15     1518.14     85.20 o 
  -5   5   4        5.30       19.39     13.66 o 
  -3   5   4     1751.25     1689.10     83.32 o 
  -1   5   4      468.50      465.16     40.09 o 
   1   5   4       40.93       28.05     13.59 o 
   3   5   4      924.20     1008.26     49.30 o 
   5   5   4        8.57        3.38     12.83 o 
   7   5   4     1434.32     1521.65     80.22 o 
   9   5   4      771.70      808.05     49.83 o 
  11   5   4     2151.92     2079.26     70.97 o 
  13   5   4        2.89       21.51     23.77 o 
  15   5   4        2.17       27.82     24.23 o 
  17   5   4       88.45      101.01     28.89 o 
  19   5   4       13.17        9.12     34.62 o 
  21   5   4        8.52       89.42    145.22 o 
  23   5   4       16.33      -34.46     40.93 o 
  25   5   4        0.55       56.78     76.43 o 
 -26   6   4        0.00       13.27     78.62 o 
 -24   6   4       89.21       99.56     47.08 o 
 -22   6   4       51.16       54.93     39.86 o 
 -20   6   4      998.71     1145.60    101.11 o 
 -18   6   4        6.37       37.82     44.77 o 
 -16   6   4      635.88      637.88     73.36 o 
 -14   6   4       10.93        1.86     36.03 o 
 -12   6   4      266.65      248.11     46.02 o 
 -10   6   4        1.11        6.85     18.15 o 
  -8   6   4      253.49      304.71     57.91 o 
  -6   6   4      380.46      328.43     30.52 o 
  -4   6   4      213.75      214.34     26.15 o 
  -2   6   4      746.81      816.96     46.49 o 
   0   6   4      529.08      492.08     37.19 o 
   2   6   4        0.00        6.49     15.29 o 
   4   6   4        8.91       24.84     18.08 o 
   6   6   4     1716.73     1704.62     90.10 o 
   8   6   4      613.32      636.36     54.86 o 
  10   6   4        0.10       24.55     20.53 o 
  12   6   4       68.63       50.73     28.19 o 
  14   6   4        0.06       15.91     25.35 o 
  16   6   4       69.07      115.10     45.96 o 
  18   6   4       97.38       30.39     27.51 o 
  20   6   4       76.96       39.38     44.70 o 
  22   6   4        0.00       18.98     44.07 o 
 -25   7   4        2.72      -48.04     54.59 o 
 -23   7   4      101.28        5.62     90.63 o 
 -21   7   4      230.37      199.67     54.81 o 
 -19   7   4      153.39      299.63     75.35 o 
 -17   7   4      187.75      206.07     77.53 o 
 -15   7   4      254.69      201.08     49.75 o 
 -13   7   4      292.23      287.96     53.79 o 
 -11   7   4      268.27      249.78     47.58 o 
  -9   7   4      246.04      223.68     47.57 o 
  -7   7   4        5.77      -19.73     19.73 o 
  -5   7   4       50.57       -9.88     19.86 o 
  -3   7   4       26.21      -20.13     20.13 o 
  -1   7   4       42.44       10.81     23.37 o 
   1   7   4        8.85       31.67     24.45 o 
   3   7   4      249.17      166.48     29.40 o 
   5   7   4       29.22       15.27     20.94 o 
   7   7   4       41.25       62.61     24.28 o 
   9   7   4        0.61        0.59     26.79 o 
  11   7   4       13.21      -23.17     23.17 o 
  13   7   4        0.12       -3.73     24.91 o 
  15   7   4        0.83       59.60     33.09 o 
  17   7   4       25.81       41.02     42.44 o 
  19   7   4        1.14       32.15     49.14 o 
 -20   8   4        6.87      -12.05     43.15 o 
 -18   8   4        0.37       -3.34     40.72 o 
 -16   8   4      106.81      146.19     51.89 o 
 -14   8   4        0.21      -21.53     31.45 o 
 -12   8   4       10.78       19.84     35.42 o 
 -10   8   4        1.12       61.76     38.51 o 
  -8   8   4      306.88      339.20     58.84 o 
  -6   8   4       27.70       20.27     27.30 o 
  -4   8   4      180.26      120.82     33.51 o 
  -2   8   4       20.43       -6.76     25.98 o 
   0   8   4       92.01       95.47     50.59 o 
   2   8   4       35.34        0.72     26.04 o 
   4   8   4       40.15       45.49     34.57 o 
   6   8   4       28.97       35.06     28.82 o 
   8   8   4       28.45       17.39     30.42 o 
  12   8   4       18.50      -12.97     39.35 o 
  14   8   4        9.30       49.04     79.71 o 
  16   8   4       45.43       47.11     47.17 o 
 -15   9   4       11.63       52.23     45.58 o 
 -13   9   4        0.14       -8.12     40.90 o 
 -11   9   4      235.59      235.47    121.21 o 
  -9   9   4       58.61       22.39     42.28 o 
  -7   9   4       36.24       43.68     54.60 o 
  -5   9   4        5.38       16.10     30.81 o 
  -3   9   4        0.40      -10.72     28.78 o 
  -1   9   4      207.07      235.17     46.50 o 
   1   9   4      158.54      203.08     54.81 o 
   3   9   4      217.64      161.62     55.60 o 
   5   9   4       58.13       87.04     47.17 o 
   7   9   4       14.74       72.07     61.15 o 
   9   9   4       17.81      -52.41     56.78 o 
  11   9   4       17.76        0.00     63.33 o 
  -4  10   4        0.09       18.48     42.50 o 
  -2  10   4        1.04       56.94     51.71 o 
 -35   1   5       14.83      -10.92     69.88 o 
 -33   1   5       11.81       59.19     44.70 o 
 -31   1   5       21.45      -11.66     33.80 o 
 -29   1   5     1123.94     1034.43     70.20 o 
 -27   1   5      466.43      420.26     61.73 o 
 -25   1   5      413.50      563.36     55.44 o 
 -23   1   5      395.37      384.55     37.85 o 
 -21   1   5        4.15        6.97     16.31 o 
 -19   1   5      877.03      943.24     42.27 o 
 -17   1   5      134.50      163.89     17.56 o 
 -15   1   5     2030.85     2315.16     69.97 o 
 -13   1   5        3.14        0.08      7.95 o 
 -11   1   5     8661.09     8624.52    145.03 o 
  -9   1   5     3566.59     3659.93     78.05 o 
  -7   1   5     5224.82     5213.99     88.87 o 
  -5   1   5      722.86      695.57     26.51 o 
  -3   1   5    12325.58    10952.35    215.66 o 
  -1   1   5    18835.24    18797.98    364.65 o 
   1   1   5     5668.23     5334.77    117.50 o 
   3   1   5    11870.64    10812.22    223.18 o 
   5   1   5     7102.56     7251.14    161.06 o 
   7   1   5    14816.59    15819.17    325.23 o 
   9   1   5     1557.33     1886.10     81.18 o 
  11   1   5      513.07      525.43     50.98 o 
  13   1   5     2158.77     2096.98     98.13 o 
  15   1   5      186.19      253.96     43.99 o 
  17   1   5       92.83       67.96     33.17 o 
  19   1   5      150.65      123.03     62.24 o 
  21   1   5        1.19       12.81     53.50 o 
  23   1   5       11.98       72.07     40.15 o 
  25   1   5       48.40      -13.66     36.26 o 
  27   1   5        1.96      -24.41     34.72 o 
 -32   2   5       14.59       26.93     37.82 o 
 -30   2   5       78.33      113.39     39.83 o 
 -28   2   5      283.95      266.99     45.40 o 
 -26   2   5       25.62       13.96     22.39 o 
 -24   2   5     1241.66     1276.64     69.08 o 
 -22   2   5       45.64       41.89     17.70 o 
 -20   2   5       26.51       13.13     14.29 o 
 -18   2   5      311.56      302.68     26.09 o 
 -16   2   5       21.19       11.94     10.57 o 
 -14   2   5      121.22      210.44     18.36 o 
 -12   2   5       19.55       18.03      8.84 o 
 -10   2   5     8360.17     8112.39    157.45 o 
  -8   2   5     1939.38     2008.84     38.82 o 
  -6   2   5     7842.16     7940.28    144.40 o 
  -4   2   5      503.20      522.84     19.23 o 
  -2   2   5      317.81      376.13     19.33 o 
   0   2   5      590.54      539.92     24.86 o 
   2   2   5     3518.69     3267.86     72.04 o 
   4   2   5    24920.51    25193.75    429.22 o 
   6   2   5     9727.29    10209.59    220.65 o 
   8   2   5       10.99       33.18     19.46 o 
  10   2   5      179.19      271.92     29.54 o 
  12   2   5      153.76      221.36     36.73 o 
  14   2   5      534.37      541.70     51.51 o 
  16   2   5      240.07      233.17     33.68 o 
  18   2   5        0.01       -5.76     27.30 o 
  20   2   5       60.70       91.59     45.86 o 
  22   2   5        0.72      -21.01     32.32 o 
  24   2   5        7.21       10.66     39.17 o 
  26   2   5        2.61       85.60     46.02 o 
  28   2   5       39.07       10.92     65.51 o 
 -33   3   5       48.69       80.80     78.62 o 
 -31   3   5       39.56       -4.17     63.33 o 
 -29   3   5      163.26       59.49     44.70 o 
 -27   3   5      265.75      304.24     80.81 o 
 -25   3   5        7.84      -21.23     21.23 o 
 -23   3   5       34.65       54.74     21.93 o 
 -21   3   5       93.64      103.53     22.89 o 
 -19   3   5       29.01       59.69     19.14 o 
 -17   3   5       14.25      -11.11     11.11 o 
 -15   3   5       69.99       81.63     15.59 o 
 -13   3   5       61.18       62.89     12.53 o 
 -11   3   5        0.21        3.60      6.84 o 
  -9   3   5     3530.97     3363.22     68.77 o 
  -7   3   5     1650.94     1690.49     39.71 o 
  -5   3   5      873.93      650.65     26.09 o 
  -3   3   5     1890.62     1633.48     44.00 o 
  -1   3   5       17.58        3.76      7.75 o 
   1   3   5     3681.09     3905.11     85.62 o 
   3   3   5      730.22      736.65     31.98 o 
   5   3   5       52.33       93.31     15.29 o 
   7   3   5      271.36      308.27     26.37 o 
   9   3   5       68.27      111.76     38.14 o 
  11   3   5     2164.33     2099.01     76.23 o 
  13   3   5      526.09      454.79     70.96 o 
  15   3   5     1610.76     1516.09     73.86 o 
  17   3   5      101.65      129.94     40.15 o 
  19   3   5       51.31       80.03     39.17 o 
  21   3   5       17.69      -18.30     40.40 o 
  23   3   5        0.16        9.24     36.96 o 
  25   3   5        0.29        9.41    100.45 o 
  27   3   5       35.62      -32.76     63.33 o 
 -30   4   5        4.89        4.37     54.59 o 
 -28   4   5      223.60      224.95     74.26 o 
 -26   4   5       59.57       62.85     42.59 o 
 -24   4   5       16.80      -20.07     22.16 o 
 -22   4   5        7.90        7.64     34.23 o 
 -20   4   5      500.21      461.77     75.89 o 
 -18   4   5     1230.81     1210.36     70.66 o 
 -16   4   5      588.24      671.28     61.66 o 
 -14   4   5     2222.41     2110.49    129.17 o 
 -12   4   5      436.51      390.18     29.01 o 
 -10   4   5      161.37      204.69     26.58 o 
  -8   4   5     3912.96     3830.86     86.53 o 
  -6   4   5     6309.93     7481.01    154.98 o 
  -4   4   5      448.65      447.30     26.93 o 
  -2   4   5      894.10      898.52     38.88 o 
   0   4   5      360.02      368.64     26.89 o 
   2   4   5     8100.18     8304.16    164.56 o 
   4   4   5     8100.23     8121.11    147.42 o 
   6   4   5     1059.69      880.75     45.54 o 
   8   4   5     2433.99     2235.19     84.47 o 
  10   4   5       31.27       54.27     33.41 o 
  12   4   5      468.17      485.00     51.08 o 
  14   4   5      176.78      201.71     33.51 o 
  16   4   5      213.20      171.44     42.45 o 
  18   4   5       47.29        7.21     39.31 o 
  20   4   5      126.22       93.99     41.61 o 
  22   4   5        0.05       16.85     45.86 o 
  24   4   5        0.40       67.63     49.34 o 
  26   4   5       43.04      150.68     80.80 o 
 -29   5   5      111.72      318.85     89.54 o 
 -27   5   5       22.67       58.96     58.96 o 
 -25   5   5        0.41       -5.99     50.23 o 
 -23   5   5        2.61       45.50     36.68 o 
 -21   5   5      495.85      537.53     67.75 o 
 -19   5   5       52.02       31.21     36.03 o 
 -17   5   5     1943.31     1872.56    115.94 o 
 -15   5   5      419.24      555.83    136.52 o 
 -13   5   5      682.83      722.44     51.10 o 
 -11   5   5       88.26      202.75     39.30 o 
  -9   5   5     1442.25     1418.94     53.45 o 
  -7   5   5     1302.74     1364.88     91.18 o 
  -5   5   5     1594.87     1341.32     56.80 o 
  -3   5   5      328.34      301.28     26.21 o 
  -1   5   5      364.29      336.93     27.68 o 
   1   5   5      223.23      278.55     26.56 o 
   3   5   5      148.35      110.52     19.66 o 
   5   5   5     4121.13     3935.77    100.62 o 
   7   5   5      613.59      629.74     80.09 o 
   9   5   5     1628.89     1537.52     68.69 o 
  11   5   5        0.45       13.97     18.92 o 
  13   5   5        0.25       18.20     21.43 o 
  15   5   5      193.43      249.20     38.97 o 
  17   5   5       45.56       36.37     42.58 o 
  19   5   5      312.85      362.86     62.53 o 
  21   5   5        6.02       70.88     57.87 o 
  23   5   5        5.56       24.79     45.63 o 
  25   5   5       20.75      109.19     80.80 o 
 -26   6   5       59.10       16.95     46.95 o 
 -24   6   5       76.60       40.97     38.24 o 
 -22   6   5        1.69      -19.65     32.43 o 
 -20   6   5     1406.19     1461.55    113.57 o 
 -18   6   5        0.12       15.23     31.99 o 
 -16   6   5      835.34      622.19     71.72 o 
 -14   6   5      774.51      935.69     86.30 o 
 -12   6   5       72.60       68.49     36.26 o 
 -10   6   5       31.52       41.21     21.80 o 
  -8   6   5      371.00      395.69     40.69 o 
  -6   6   5      193.32      246.73     48.92 o 
  -4   6   5      668.15      697.85     52.89 o 
  -2   6   5      391.50      390.06     32.63 o 
   0   6   5      628.81      672.77     67.45 o 
   2   6   5     1224.87     1294.56     61.29 o 
   4   6   5      455.43      425.56     37.33 o 
   6   6   5     2163.41     2375.19     80.92 o 
   8   6   5      132.03      123.80     25.91 o 
  10   6   5       37.50       41.72     22.10 o 
  12   6   5      212.46      302.45     65.62 o 
  14   6   5        5.40       21.19     27.43 o 
  16   6   5      273.21      154.25     38.21 o 
  18   6   5       24.50       14.18     29.49 o 
  20   6   5        0.21      -10.58     39.79 o 
  22   6   5       24.64       45.36     48.76 o 
 -25   7   5        3.81      -52.41     52.41 o 
 -23   7   5       11.50       16.30     62.24 o 
 -21   7   5       10.09       27.07     40.38 o 
 -19   7   5       11.89       22.50     35.42 o 
 -17   7   5        7.12      -13.55     30.08 o 
 -15   7   5     1063.97     1139.55    148.58 o 
 -13   7   5        0.47       36.50     31.99 o 
 -11   7   5      592.97      621.12     71.52 o 
  -9   7   5       78.49       78.34     39.70 o 
  -7   7   5       58.63       41.16     25.55 o 
  -5   7   5        0.22       -0.46     20.48 o 
  -3   7   5      538.72      521.04     50.67 o 
  -1   7   5        0.06       -4.37     21.83 o 
   1   7   5        8.69      -20.99     20.99 o 
   3   7   5      321.14      298.37     41.58 o 
   5   7   5      267.43      292.52     37.11 o 
   7   7   5      595.58      481.86     45.83 o 
   9   7   5        8.35       -7.79     23.51 o 
  11   7   5      161.55      220.31     52.57 o 
  13   7   5       82.33       80.04     32.59 o 
  15   7   5      216.16      138.97     39.31 o 
  17   7   5       23.97        7.65     32.16 o 
  19   7   5       19.74       43.00     44.07 o 
 -22   8   5       38.77      113.56     74.25 o 
 -20   8   5       48.25       55.76     92.81 o 
 -18   8   5        0.67       21.34     43.99 o 
 -16   8   5       65.04       84.08     46.33 o 
 -14   8   5        2.19       -0.29     34.51 o 
 -12   8   5       59.18       59.74     36.96 o 
 -10   8   5       98.96       71.76     45.86 o 
  -8   8   5        5.23      -18.48     24.64 o 
  -6   8   5      308.11      285.25     42.24 o 
  -4   8   5       21.75        1.72     26.24 o 
  -2   8   5        4.64       22.00     34.45 o 
   0   8   5       80.82       64.41     32.75 o 
   2   8   5      175.04      151.58     36.24 o 
   4   8   5       83.71       97.06     36.77 o 
   6   8   5       44.19       70.74     33.86 o 
   8   8   5       35.23       16.10     46.00 o 
  10   8   5       85.75       50.23     61.15 o 
  12   8   5        1.25      -41.49     45.86 o 
  14   8   5       44.54       74.25     65.51 o 
  16   8   5       19.26       80.87     49.32 o 
 -15   9   5       10.04       52.34     47.20 o 
 -13   9   5       10.31       25.17     43.99 o 
 -11   9   5       53.39       17.63     41.35 o 
  -9   9   5       50.93       91.61     47.08 o 
  -7   9   5        0.98      -32.76     32.76 o 
  -5   9   5        7.97       10.65     36.48 o 
  -3   9   5        4.87        4.34     29.49 o 
  -1   9   5        2.74        7.34     31.19 o 
   1   9   5        6.60       15.53     31.19 o 
   3   9   5       37.09       36.53     33.91 o 
   5   9   5        0.00       27.88     46.25 o 
   7   9   5       71.05       85.17     69.88 o 
   9   9   5        0.20        6.55     54.59 o 
  11   9   5       25.39       93.90     65.51 o 
 -34   0   6       71.61       10.92     69.88 o 
 -32   0   6       36.46      -40.06     40.06 o 
 -30   0   6      545.91      701.10     86.33 o 
 -28   0   6       37.21       52.24     39.35 o 
 -26   0   6     4384.62     4060.57    356.82 o 
 -24   0   6      453.21      464.34     76.45 o 
 -22   0   6      197.03      197.97     38.82 o 
 -20   0   6      230.63      309.78     43.03 o 
 -18   0   6        0.00       27.34     19.26 o 
 -16   0   6     4638.66     5344.91    127.30 o 
 -14   0   6       27.66       31.79     13.61 o 
 -12   0   6        8.17       -9.26      9.26 o 
 -10   0   6     2634.53     2492.47     83.30 o 
  -8   0   6     2316.59     2305.44     74.59 o 
  -4   0   6     1304.94     1103.05     86.49 o 
  -2   0   6    17946.41    17835.29    601.60 o 
   0   0   6     2541.24     2439.47    107.49 o 
   2   0   6    10695.67     8855.37    324.03 o 
   4   0   6    10294.41    10506.65    385.04 o 
   6   0   6     2278.98     2480.51    129.17 o 
   8   0   6     2152.42     1980.44    120.36 o 
  10   0   6     6794.99     6892.27    296.51 o 
  12   0   6     7288.63     7070.66    311.81 o 
  14   0   6     1412.53     1388.05    135.53 o 
  16   0   6     1002.88      867.51    109.26 o 
  18   0   6      898.38      810.61    115.80 o 
  20   0   6       37.14       21.84     52.41 o 
  22   0   6      828.83     1024.62    137.64 o 
  24   0   6        0.80      -19.65     50.23 o 
  26   0   6      216.00      185.64     74.26 o 
 -35   1   6      137.71      157.95     57.08 o 
 -33   1   6       91.45      129.77     43.31 o 
 -31   1   6      271.96      260.46     44.54 o 
 -29   1   6        4.02      -23.01     23.01 o 
 -27   1   6        4.37        3.88     23.66 o 
 -25   1   6      293.09      340.51     38.14 o 
 -23   1   6      130.69      146.16     28.69 o 
 -21   1   6      553.51      625.55     72.94 o 
 -19   1   6      985.73     1056.00     42.59 o 
 -17   1   6    10930.43    10305.32    180.05 o 
 -15   1   6      832.66      709.04     31.39 o 
 -13   1   6        2.71       -1.25      7.52 o 
 -11   1   6     2193.76     2370.57     58.84 o 
  -9   1   6     1539.20     1543.63     35.70 o 
  -7   1   6     1771.69     1745.11     40.11 o 
  -5   1   6     7155.73     6587.48    141.24 o 
  -3   1   6     8910.76     8669.78    175.24 o 
  -1   1   6    29183.20    27904.99    536.45 o 
   1   1   6     5645.63     5184.35    137.16 o 
   3   1   6      547.22      532.96     31.06 o 
   5   1   6       53.90       65.26     15.03 o 
   7   1   6     5324.44     5055.03    126.25 o 
   9   1   6     2969.17     2764.77    106.79 o 
  11   1   6     3731.62     3707.67    136.26 o 
  13   1   6      514.63      767.44     68.73 o 
  15   1   6       26.32       36.65     28.54 o 
  17   1   6       58.58       27.30     29.34 o 
  19   1   6      508.59      537.75     69.46 o 
  21   1   6      238.29      280.05     53.79 o 
  23   1   6      111.32       83.77     50.23 o 
  25   1   6        1.64      -13.27     39.79 o 
  27   1   6       20.76       25.33     46.02 o 
 -34   2   6       16.39       53.28     72.07 o 
 -32   2   6        0.73      -38.74     38.74 o 
 -30   2   6      136.01      106.41     37.13 o 
 -28   2   6       24.51       73.39     29.83 o 
 -26   2   6       21.29       17.13     22.93 o 
 -24   2   6      158.89      155.55     27.92 o 
 -22   2   6      170.57      123.60     25.12 o 
 -20   2   6     1529.83     1438.77    108.90 o 
 -18   2   6      438.15      394.18     27.47 o 
 -16   2   6        6.09        3.70     10.47 o 
 -14   2   6        0.57        3.27      9.29 o 
 -12   2   6      721.08      581.71     37.97 o 
 -10   2   6     2770.48     2661.12     56.15 o 
  -8   2   6      881.79      908.35     24.45 o 
  -6   2   6     3709.79     3394.88     71.41 o 
  -4   2   6      734.22      642.28     20.29 o 
  -2   2   6        6.26        7.71      6.30 o 
   0   2   6     2330.16     2132.42     51.84 o 
   2   2   6    20807.06    19423.19    388.35 o 
   4   2   6      441.40      606.22     36.81 o 
   6   2   6     5435.21     5803.44    140.64 o 
   8   2   6      526.74      589.56     40.41 o 
  10   2   6     1229.99     1221.80     58.53 o 
  12   2   6     1457.68     1410.86     83.67 o 
  14   2   6        6.82      -15.80     17.66 o 
  16   2   6      265.49      364.17     55.74 o 
  18   2   6      411.73      446.17     61.72 o 
  20   2   6        5.66        8.58     33.17 o 
  22   2   6       27.61       61.19     40.40 o 
  24   2   6      231.98      170.76     84.08 o 
  26   2   6       21.71       78.28     50.17 o 
 -33   3   6       39.23       37.13     72.07 o 
 -31   3   6      164.13      210.50     59.69 o 
 -29   3   6       36.82       18.56     38.61 o 
 -27   3   6       97.10      151.02     46.25 o 
 -25   3   6       20.32       17.74     31.40 o 
 -23   3   6       95.30       49.93     20.42 o 
 -21   3   6        8.78       -9.06     15.25 o 
 -19   3   6     1584.46     1830.35     67.92 o 
 -17   3   6       66.06      120.50     17.90 o 
 -15   3   6     4015.19     3983.12     99.09 o 
 -13   3   6     3340.08     3474.71     72.72 o 
 -11   3   6     3845.20     3840.05     69.24 o 
  -9   3   6     5555.99     5814.68    105.63 o 
  -7   3   6     1493.58     1735.11     40.12 o 
  -5   3   6     4823.25     5115.28     90.36 o 
  -3   3   6    11042.11    10442.55    190.03 o 
  -1   3   6     1030.48      948.07     40.92 o 
   1   3   6     1797.82     1802.32     50.83 o 
   3   3   6      415.21      314.99     23.96 o 
   5   3   6      659.13      784.16     40.70 o 
   7   3   6       87.87       53.90     15.48 o 
   9   3   6      542.84      556.47     42.77 o 
  11   3   6      936.77     1143.48     67.84 o 
  13   3   6       68.87       69.24     26.92 o 
  15   3   6      162.79      222.45     45.74 o 
  17   3   6       80.03       39.36     33.85 o 
  19   3   6       16.49       34.05     33.87 o 
  21   3   6      156.48      192.09     50.89 o 
  23   3   6        7.16      -22.10     38.51 o 
  25   3   6        1.19       36.76     46.25 o 
 -30   4   6       87.78      148.50     76.44 o 
 -28   4   6        0.02      -31.99     31.99 o 
 -26   4   6        2.25      -10.76     31.99 o 
 -24   4   6      237.34      231.32     40.62 o 
 -22   4   6      141.90      205.13     36.13 o 
 -20   4   6     1038.01      947.86     63.78 o 
 -18   4   6      227.69      301.65     36.53 o 
 -16   4   6      379.95      400.22     39.84 o 
 -14   4   6      112.99       75.57     24.52 o 
 -12   4   6     1822.91     1812.48     52.30 o 
 -10   4   6       10.27       38.72     16.10 o 
  -8   4   6      835.54      862.44     42.27 o 
  -6   4   6     7272.15     6948.72    137.82 o 
  -4   4   6       79.14      163.25     17.59 o 
  -2   4   6      809.95      899.40     39.43 o 
   0   4   6      766.97      859.37     40.97 o 
   2   4   6     2157.78     2185.61     62.65 o 
   4   4   6        2.27       25.60     13.51 o 
   6   4   6     3155.01     3233.60     86.12 o 
   8   4   6      722.16      602.29     45.10 o 
  10   4   6      396.39      454.91     36.89 o 
  12   4   6      425.83      452.48     46.98 o 
  14   4   6       40.90       35.27     23.02 o 
  16   4   6        7.88       12.13     28.85 o 
  18   4   6       21.86      -10.75     29.85 o 
  20   4   6       38.30        0.14     36.03 o 
  22   4   6        0.06       -2.51     35.68 o 
  24   4   6        0.57       27.60     50.89 o 
 -29   5   6       44.83      104.82     74.25 o 
 -27   5   6        3.82       50.23     54.59 o 
 -25   5   6       15.69       15.48     34.72 o 
 -23   5   6      445.67      442.17     62.20 o 
 -21   5   6       26.56       20.17     32.32 o 
 -19   5   6      592.92      771.91     85.20 o 
 -17   5   6      356.14      415.87     56.36 o 
 -15   5   6      445.57      471.88     45.67 o 
 -13   5   6     1175.08     1242.99     93.87 o 
 -11   5   6     2515.67     2458.71     71.69 o 
  -9   5   6      247.76      233.89     24.76 o 
  -7   5   6     1738.14     1643.97     56.08 o 
  -5   5   6      388.57      353.34     27.44 o 
  -3   5   6       88.70       94.72     17.15 o 
  -1   5   6      298.98      323.35     28.36 o 
   1   5   6       59.77       32.83     18.91 o 
   3   5   6       54.60        7.16     13.55 o 
   5   5   6       16.46       -7.85     20.43 o 
   7   5   6        2.08       -1.16     15.69 o 
   9   5   6     1589.14     1569.65    105.43 o 
  11   5   6      135.12      144.60     26.41 o 
  13   5   6      160.93      217.48     37.52 o 
  15   5   6       12.03       13.10     29.34 o 
  17   5   6        0.01       -3.28     33.97 o 
  19   5   6        2.18        8.95     44.77 o 
  21   5   6        0.04       47.82     42.82 o 
  23   5   6        6.76       27.41     44.07 o 
 -26   6   6        7.92       -6.60     37.81 o 
 -24   6   6       15.18       22.93     40.06 o 
 -22   6   6        9.06       88.73     41.61 o 
 -20   6   6      237.52      172.28     67.71 o 
 -18   6   6      744.54      868.63    114.69 o 
 -16   6   6     1521.57     1335.34    102.76 o 
 -14   6   6      363.99      355.47     84.09 o 
 -12   6   6     1168.60     1211.52     94.22 o 
 -10   6   6      708.56      689.10     67.76 o 
  -8   6   6      449.37      580.75     49.93 o 
  -6   6   6        2.97       21.73     19.46 o 
  -4   6   6        0.05      -19.93     19.93 o 
  -2   6   6       26.86       57.29     24.83 o 
   0   6   6      210.52      236.89     28.01 o 
   2   6   6      354.90      484.43     50.13 o 
   4   6   6       68.17       68.18     21.19 o 
   6   6   6      653.76      693.31     52.97 o 
   8   6   6     1527.21     1505.98     72.25 o 
  10   6   6        6.69        0.80     28.05 o 
  12   6   6       97.06      162.06     34.76 o 
  14   6   6       31.88       34.18     27.08 o 
  16   6   6       61.05      141.70     36.09 o 
  18   6   6       18.34       98.55     47.80 o 
  20   6   6       63.15       59.27     51.32 o 
  22   6   6       12.56       76.43     78.62 o 
 -25   7   6        7.76       78.62     65.51 o 
 -23   7   6       18.34      141.65     51.71 o 
 -21   7   6       43.16       43.55     39.31 o 
 -19   7   6        0.02       -9.73     33.55 o 
 -17   7   6       56.25       98.75     42.44 o 
 -15   7   6      161.30      138.60    124.49 o 
 -13   7   6      568.77      567.68     70.27 o 
 -11   7   6       67.56      105.60     58.96 o 
  -9   7   6      588.99      597.05     67.10 o 
  -7   7   6        0.88       27.77     23.98 o 
  -5   7   6      284.69      300.87     39.41 o 
  -3   7   6       51.88       69.20     27.30 o 
  -1   7   6      115.21      131.79     37.91 o 
   1   7   6        4.92       18.67     23.77 o 
   3   7   6      240.78      258.31     37.99 o 
   5   7   6       28.17       24.39     23.78 o 
   7   7   6       20.78       12.53     22.89 o 
   9   7   6      964.03     1085.47     88.93 o 
  11   7   6       15.99       26.67     29.30 o 
  13   7   6        8.89       42.48     32.34 o 
  15   7   6       12.55       39.61     60.15 o 
  17   7   6        4.02       -0.08     33.31 o 
  19   7   6       10.57      -56.78     61.15 o 
 -22   8   6      134.66      131.03     76.44 o 
 -20   8   6        7.39       33.34     45.10 o 
 -18   8   6      119.66      129.80     53.26 o 
 -16   8   6        6.55       46.21     38.51 o 
 -14   8   6       11.41      -11.85     32.32 o 
 -12   8   6      125.78      150.79     48.48 o 
 -10   8   6      274.20      331.09     83.00 o 
  -8   8   6       95.84      107.28     45.75 o 
  -6   8   6      121.83      134.16     45.00 o 
  -4   8   6      105.07      110.93     34.78 o 
  -2   8   6        0.47       27.31     26.35 o 
   0   8   6        4.08        8.20     24.20 o 
   2   8   6       99.95       94.34     34.02 o 
   4   8   6        7.11       -1.82     24.11 o 
   6   8   6        6.13       35.89     30.77 o 
   8   8   6      605.20      587.61     63.89 o 
  10   8   6       19.99       23.77     39.17 o 
  12   8   6      140.53      231.50     80.81 o 
  14   8   6       39.32       58.96     63.33 o 
 -15   9   6       53.46       98.54     50.89 o 
 -13   9   6        3.07       -0.44     42.44 o 
 -11   9   6       21.57       31.05     45.86 o 
  -9   9   6        2.33       -5.39     37.81 o 
  -7   9   6      192.81      170.78     55.34 o 
  -5   9   6        0.70       19.38     32.24 o 
  -3   9   6        0.09       28.48     31.74 o 
  -1   9   6        3.41      -25.63     25.63 o 
   1   9   6        0.05      -12.25     38.81 o 
   3   9   6        8.84      -28.10     31.83 o 
   5   9   6        5.87      -36.69     36.69 o 
   7   9   6      155.66      179.08     80.81 o 
   9   9   6       16.35       80.80     65.51 o 
 -35   1   7       26.38       69.17     54.80 o 
 -33   1   7       37.84       54.39     39.66 o 
 -31   1   7        0.21        6.91     27.19 o 
 -29   1   7      753.10      717.00     58.97 o 
 -27   1   7     2876.45     2920.62     99.02 o 
 -25   1   7       26.18       21.57     21.74 o 
 -23   1   7      101.49       96.30     23.72 o 
 -21   1   7      944.24      923.91     62.01 o 
 -19   1   7      822.47      857.51     38.83 o 
 -17   1   7      958.72     1028.41     38.80 o 
 -15   1   7        2.18        8.31      9.01 o 
 -13   1   7     1154.65     1214.13     37.54 o 
 -11   1   7     1729.58     1911.69     63.49 o 
  -9   1   7     2643.81     2561.47     51.58 o 
  -7   1   7     1052.28     1008.36     27.09 o 
  -5   1   7     9839.82     9177.02    185.33 o 
  -3   1   7     7249.92     7150.26    149.40 o 
  -1   1   7        0.73       19.58     13.92 o 
   1   1   7     1292.80     1370.35     53.32 o 
   3   1   7     5295.92     5567.08    130.21 o 
   5   1   7      128.33      130.41     19.31 o 
   7   1   7     4922.60     5056.50    128.24 o 
   9   1   7     4571.54     4159.01    230.17 o 
  11   1   7      179.50      212.88     37.81 o 
  13   1   7     1171.10     1164.12    256.80 o 
  15   1   7      992.40      995.23     95.05 o 
  17   1   7     2627.06     2699.05    174.28 o 
  19   1   7       33.40       89.54     40.93 o 
  21   1   7       25.58       21.04     33.55 o 
  23   1   7       18.12      -30.44     37.81 o 
  25   1   7       10.45       16.36     37.25 o 
 -34   2   7      112.10      178.81     61.54 o 
 -32   2   7       45.38       25.63     43.50 o 
 -30   2   7       19.02       -1.77     47.26 o 
 -28   2   7       83.70       77.96     29.04 o 
 -26   2   7      245.62      238.82     35.43 o 
 -24   2   7      215.74      134.26     27.79 o 
 -22   2   7      206.85      267.27     40.35 o 
 -20   2   7     1574.85     1557.78     62.87 o 
 -18   2   7     4363.60     4536.36     96.48 o 
 -16   2   7       27.57       35.55     11.14 o 
 -14   2   7     7907.71     8705.25    173.36 o 
 -12   2   7      802.49      864.27     31.45 o 
 -10   2   7      362.70      483.54     20.75 o 
  -8   2   7      128.13      168.29     18.29 o 
  -6   2   7      140.41      123.49     17.27 o 
  -4   2   7     9119.15     8442.63    153.12 o 
  -2   2   7      609.00      692.81     31.15 o 
   0   2   7       55.17        0.00     13.38 o 
   2   2   7     1352.11     1145.10     44.39 o 
   4   2   7      510.21      506.62     34.42 o 
   6   2   7      172.96      185.76     25.20 o 
   8   2   7     1120.71     1368.28     77.27 o 
  10   2   7       58.56      102.05     22.10 o 
  12   2   7        1.12       -8.98     15.90 o 
  14   2   7     2399.41     2608.29     94.76 o 
  16   2   7       48.48       66.78     31.10 o 
  18   2   7       39.19       14.77     31.99 o 
  20   2   7       33.06       17.07     74.25 o 
  22   2   7        0.22       -4.28     37.62 o 
  24   2   7       53.47       96.02     63.33 o 
  26   2   7        3.49       65.51     72.07 o 
 -33   3   7        9.95      -35.39     41.49 o 
 -31   3   7      111.06      224.17     58.62 o 
 -29   3   7      425.95      477.28     71.05 o 
 -27   3   7      160.80      195.10     60.06 o 
 -25   3   7      343.73      437.33     51.82 o 
 -23   3   7      665.91      682.20     49.17 o 
 -21   3   7      112.87      125.55     23.91 o 
 -19   3   7       82.18      156.87     21.08 o 
 -17   3   7       94.12      129.75     18.65 o 
 -15   3   7       70.94       52.56     13.77 o 
 -13   3   7       99.91       98.02     11.93 o 
 -11   3   7       15.14       -0.08      8.31 o 
  -9   3   7      841.09      827.40     45.74 o 
  -7   3   7     7100.71     6832.59    116.39 o 
  -5   3   7     4642.13     4654.66     83.64 o 
  -3   3   7     1176.21     1141.57     37.12 o 
  -1   3   7     1203.03     1151.37     40.70 o 
   1   3   7     4067.20     4706.34    102.02 o 
   3   3   7     1668.42     1800.06     54.83 o 
   5   3   7     2467.36     2422.34     67.51 o 
   7   3   7     6257.46     6460.36    160.81 o 
   9   3   7      231.59      291.39     32.63 o 
  11   3   7      114.47      269.01     33.90 o 
  13   3   7       21.04       12.42     18.58 o 
  15   3   7      208.18      263.82     36.52 o 
  17   3   7      135.65       86.29     35.68 o 
  19   3   7      214.79      243.45     53.26 o 
  21   3   7       39.10        0.57     45.86 o 
  23   3   7        2.44       26.24     43.02 o 
  25   3   7        8.12      -37.62     37.62 o 
 -30   4   7       39.33      -38.51     38.51 o 
 -28   4   7       45.32       -5.91     37.13 o 
 -26   4   7        7.32       28.39     35.52 o 
 -24   4   7      202.82      165.85     34.82 o 
 -22   4   7       24.08       27.60     24.77 o 
 -20   4   7       80.12       33.65     23.98 o 
 -18   4   7      137.12      170.32     26.50 o 
 -16   4   7      166.59      187.29     25.94 o 
 -14   4   7       83.18       42.38     17.97 o 
 -12   4   7     2005.30     1913.61     45.15 o 
 -10   4   7     1892.34     1745.63     41.53 o 
  -8   4   7      137.22      223.65     19.27 o 
  -6   4   7      991.98      992.85     38.52 o 
  -4   4   7     3029.15     3423.47    121.35 o 
  -2   4   7     2033.58     2169.99     60.07 o 
   0   4   7     1192.93     1241.33     48.24 o 
   2   4   7      704.15      921.93     54.92 o 
   4   4   7      224.69      211.24     23.99 o 
   6   4   7     3288.81     3501.64     92.05 o 
   8   4   7     1183.75     1068.09     54.47 o 
  10   4   7      604.66      568.92     47.63 o 
  12   4   7     1707.85     2051.62     90.38 o 
  14   4   7        5.81      -17.47     19.73 o 
  16   4   7        6.58      -23.01     23.01 o 
  18   4   7       31.53       20.68     36.07 o 
  20   4   7       81.88      123.08     49.34 o 
  22   4   7        0.42      -18.07     41.94 o 
  24   4   7       16.23      138.41     56.14 o 
 -29   5   7       12.07      102.64     72.07 o 
 -27   5   7      153.68      301.38     87.36 o 
 -25   5   7      150.73      259.30     54.03 o 
 -23   5   7       40.79      -12.04     30.08 o 
 -21   5   7       34.65       68.63     46.95 o 
 -19   5   7      438.81      438.57     59.33 o 
 -17   5   7      514.30      532.34     48.90 o 
 -15   5   7     3290.38     3221.53    107.56 o 
 -13   5   7      914.30      917.75     59.44 o 
 -11   5   7      315.68      356.39     35.41 o 
  -9   5   7      227.83      138.89     25.52 o 
  -7   5   7      541.90      552.25     44.18 o 
  -5   5   7     1467.97     1449.15     52.68 o 
  -3   5   7      419.03      479.43     41.32 o 
  -1   5   7        9.13       27.42     14.47 o 
   1   5   7      230.41      260.82     32.47 o 
   3   5   7      777.73      735.65     44.01 o 
   5   5   7      776.44      859.83     49.73 o 
   7   5   7      119.07      152.17     26.09 o 
   9   5   7       75.53       69.78     23.19 o 
  11   5   7      191.51      227.67     30.96 o 
  13   5   7        2.18       41.91     32.32 o 
  15   5   7      250.21      229.12     47.88 o 
  17   5   7        2.32       34.48     36.07 o 
  19   5   7       13.36       -3.19     38.24 o 
  21   5   7       49.37       65.08     46.02 o 
  23   5   7        2.18       41.49     78.62 o 
 -26   6   7       31.63      101.77     46.02 o 
 -24   6   7       58.25        6.55     38.61 o 
 -22   6   7      143.50       50.90     52.41 o 
 -20   6   7      384.81      308.56     76.45 o 
 -18   6   7      246.10      251.40     50.96 o 
 -16   6   7      525.26      586.55    107.04 o 
 -14   6   7      435.34      480.98    116.86 o 
 -12   6   7     1839.36     1825.34    114.97 o 
 -10   6   7      121.45       79.34     24.72 o 
  -8   6   7       56.79       27.42     22.10 o 
  -6   6   7     1123.90     1182.81    145.90 o 
  -4   6   7       87.56      119.45     28.09 o 
  -2   6   7      148.85      100.83     30.29 o 
   0   6   7     1478.36     1576.65     82.36 o 
   2   6   7      608.91      535.08     41.40 o 
   4   6   7      121.44      122.53     22.83 o 
   6   6   7      942.75     1038.97     62.44 o 
   8   6   7      519.87      594.87     46.90 o 
  10   6   7       52.54       47.13     23.92 o 
  12   6   7      257.68      266.45     59.20 o 
  14   6   7       25.31       -3.52     24.39 o 
  16   6   7       78.07       75.15     42.59 o 
  18   6   7        4.58       80.80     47.87 o 
  20   6   7       32.53       15.82     47.08 o 
 -25   7   7       10.96       65.51     63.33 o 
 -23   7   7      265.06      242.26     59.70 o 
 -21   7   7        0.49       20.49     45.86 o 
 -19   7   7      660.02      493.35     85.19 o 
 -17   7   7        0.22       13.15     35.68 o 
 -15   7   7      100.51       99.51     42.28 o 
 -13   7   7      844.47      796.98    149.65 o 
 -11   7   7      410.62      497.11     64.87 o 
  -9   7   7      117.95      135.98     31.78 o 
  -7   7   7      545.29      519.01    116.67 o 
  -5   7   7        0.48      -18.30     20.57 o 
  -3   7   7       62.79       40.16     26.42 o 
  -1   7   7       34.19       36.99     30.92 o 
   1   7   7      104.02      137.21     39.03 o 
   3   7   7        0.14      -19.73     19.73 o 
   5   7   7      437.74      414.75     48.66 o 
   7   7   7        0.09        8.43     26.88 o 
   9   7   7       32.51       60.62     50.32 o 
  11   7   7       48.63      -15.04     27.81 o 
  13   7   7       49.64       62.05     30.65 o 
  15   7   7        0.11       -0.40     47.26 o 
  17   7   7        0.13       17.47     47.87 o 
 -22   8   7        4.79       10.92     63.33 o 
 -20   8   7       15.27      -22.04     40.90 o 
 -18   8   7      123.47      105.56     50.89 o 
 -16   8   7        2.91       23.57     40.90 o 
 -14   8   7        3.03       19.65     37.06 o 
 -12   8   7       25.61       37.31     36.07 o 
 -10   8   7       85.70      146.32     44.78 o 
  -8   8   7       54.95        9.90     34.51 o 
  -6   8   7       51.23       47.03     43.00 o 
  -4   8   7       33.16       40.54     27.88 o 
  -2   8   7      134.98       83.19     33.48 o 
   0   8   7       12.39      -17.04     25.50 o 
   2   8   7      188.05      146.43     37.66 o 
   4   8   7       57.42       44.22     37.70 o 
   6   8   7       77.45      111.10     37.78 o 
   8   8   7        2.09        6.57     33.09 o 
  10   8   7        5.25        2.52     39.79 o 
  12   8   7       97.34       39.95     53.51 o 
  14   8   7       11.19       74.25     58.96 o 
 -17   9   7        4.70      -34.94     56.78 o 
 -15   9   7       73.44      150.31     53.98 o 
 -13   9   7       11.36        4.71     68.79 o 
 -11   9   7       55.35       16.59     43.99 o 
  -9   9   7        7.17      -23.87     44.77 o 
  -7   9   7       85.11      171.43     52.50 o 
  -5   9   7       46.45       43.94     38.54 o 
  -3   9   7       61.20       55.63     35.59 o 
  -1   9   7        0.93       -9.99     30.56 o 
   1   9   7        1.05      -30.21     30.21 o 
   3   9   7        1.14       11.15     30.33 o 
   5   9   7      152.57      251.34     51.91 o 
   7   9   7       11.46       67.70     65.51 o 
   9   9   7       55.18      131.03     74.25 o 
 -36   0   8       55.76       50.92     56.35 o 
 -34   0   8       15.19      -61.15     61.15 o 
 -32   0   8       11.94       12.61     40.38 o 
 -30   0   8       86.82      123.94     49.14 o 
 -28   0   8     1058.50     1177.71    107.07 o 
 -26   0   8     1162.87     1223.41    119.09 o 
 -24   0   8     3117.25     3099.65    177.22 o 
 -22   0   8      560.79      613.77     62.43 o 
 -20   0   8      992.17      974.57     73.40 o 
 -18   0   8      566.15      733.44     59.72 o 
 -16   0   8     1749.69     1903.70     57.35 o 
 -14   0   8     4412.19     5479.20    125.80 o 
 -12   0   8     6906.46     7020.06    153.34 o 
 -10   0   8    14729.32    15630.13    314.97 o 
  -8   0   8     4428.08     3823.93     90.09 o 
  -6   0   8     3372.07     3430.04     96.93 o 
  -4   0   8     1011.21      971.13     54.68 o 
  -2   0   8      672.62      566.17     48.09 o 
   0   0   8     2725.72     2481.17    113.98 o 
   2   0   8     3065.32     3097.09    142.47 o 
   4   0   8     5838.09     5585.64    235.12 o 
   6   0   8      115.08      133.23     39.31 o 
   8   0   8    13963.27    14599.34    550.13 o 
  10   0   8      113.17      109.20     43.68 o 
  12   0   8      160.65      165.99     54.60 o 
  14   0   8     4111.99     4422.69    240.84 o 
  16   0   8       74.42       98.27     50.23 o 
  18   0   8      849.25      804.00    115.79 o 
  20   0   8      737.27      655.38    113.60 o 
  22   0   8        0.11        8.74     48.04 o 
  24   0   8        5.48      -54.59     54.59 o 
 -35   1   8       55.78       60.39     45.99 o 
 -33   1   8        6.86       11.21     32.61 o 
 -31   1   8      103.25      168.37     36.86 o 
 -29   1   8      211.58      222.94     51.70 o 
 -27   1   8      296.88      305.55     38.92 o 
 -25   1   8      357.72      462.93     55.49 o 
 -23   1   8      263.66      230.18     30.08 o 
 -21   1   8      949.94      818.88     47.98 o 
 -19   1   8       80.93       83.15     15.21 o 
 -17   1   8        0.00        3.42      9.95 o 
 -15   1   8       25.33       39.19     10.47 o 
 -13   1   8      239.86      281.39     26.06 o 
 -11   1   8     7653.92     7303.25    124.90 o 
  -9   1   8       11.82        3.51      5.65 o 
  -7   1   8      613.36      583.39     26.82 o 
  -5   1   8     2669.06     2612.46     63.83 o 
  -3   1   8       15.46       -6.23      6.23 o 
  -1   1   8      776.82      686.62     38.60 o 
   1   1   8       33.14       34.13     11.21 o 
   3   1   8     3262.28     3530.48    115.69 o 
   5   1   8     3985.09     3969.94    106.26 o 
   7   1   8       22.15      -10.24     12.85 o 
   9   1   8      363.77      368.19     44.71 o 
  11   1   8     5338.11     5107.72    176.68 o 
  13   1   8      499.63      557.30     67.72 o 
  15   1   8     6155.76     5829.72    163.64 o 
  17   1   8      158.81      237.68     37.71 o 
  19   1   8      163.02      170.27    120.12 o 
  21   1   8        3.11      -20.33     31.99 o 
  23   1   8        9.17      -32.96     32.96 o 
  25   1   8        5.30      -23.03     43.99 o 
 -34   2   8      135.81      190.08     61.85 o 
 -32   2   8       87.61      107.15     41.11 o 
 -30   2   8       15.93      -26.78     27.58 o 
 -28   2   8      119.16       94.37     34.00 o 
 -26   2   8      516.27      603.85     48.71 o 
 -24   2   8       15.11       18.44     23.64 o 
 -22   2   8        4.21      -10.66     14.34 o 
 -20   2   8     1928.55     2119.06     60.15 o 
 -18   2   8        1.30       13.57     13.27 o 
 -16   2   8      799.29      874.39     56.14 o 
 -14   2   8    14869.00    16244.86    263.74 o 
 -12   2   8      472.34      397.07     21.50 o 
 -10   2   8    12088.21    11981.35    195.26 o 
  -8   2   8     1052.55      934.19     78.47 o 
  -6   2   8       86.67      127.95     16.00 o 
  -4   2   8      598.04      685.83     28.39 o 
  -2   2   8      108.47      104.66     16.51 o 
   0   2   8    12443.36    13192.60    272.92 o 
   2   2   8      555.93      810.10     73.78 o 
   4   2   8     1339.28     1204.83     54.01 o 
   6   2   8       98.68       50.16     17.01 o 
   8   2   8      749.78      884.91     54.13 o 
  10   2   8     2473.75     2415.21     84.39 o 
  12   2   8      665.23      495.00     44.41 o 
  14   2   8     1216.57     1230.88     73.11 o 
  16   2   8       80.61       85.92     29.68 o 
  18   2   8       57.57       50.58     38.51 o 
  20   2   8       84.75      118.95     47.57 o 
  22   2   8      421.15      418.37    164.91 o 
  24   2   8        6.05       15.33     42.44 o 
 -33   3   8       40.25       53.76     48.48 o 
 -31   3   8       71.56      169.06     51.42 o 
 -29   3   8        0.45      -28.85     28.85 o 
 -27   3   8      209.57      219.62     42.84 o 
 -25   3   8      264.24      263.99     43.14 o 
 -23   3   8       77.53      112.91     25.96 o 
 -21   3   8       73.36       56.15     20.31 o 
 -19   3   8      302.90      293.64     27.67 o 
 -17   3   8      171.12      123.86     16.42 o 
 -15   3   8      381.11      410.58     26.01 o 
 -13   3   8      393.94      434.68     24.51 o 
 -11   3   8       17.93       27.91      7.73 o 
  -9   3   8     8332.78     9122.13    169.78 o 
  -7   3   8     2395.88     2416.91     72.35 o 
  -5   3   8     4500.02     4461.62     81.71 o 
  -3   3   8     2264.58     2377.45     58.97 o 
  -1   3   8      227.86      205.76     20.93 o 
   1   3   8        0.84       19.28     10.22 o 
   3   3   8      454.36      529.01     38.58 o 
   5   3   8     1735.37     1832.49     68.02 o 
   7   3   8      239.58      285.74     32.30 o 
   9   3   8     5248.41     5195.87    163.13 o 
  11   3   8      117.25      202.55     31.64 o 
  13   3   8     1658.01     1742.03    106.02 o 
  15   3   8      595.76      622.85     54.31 o 
  17   3   8       22.19       14.88     32.53 o 
  19   3   8       56.11       35.07     79.71 o 
  21   3   8        0.28      -27.30     35.52 o 
  23   3   8       59.45       98.27     70.98 o 
 -32   4   8        0.06      -22.39     42.44 o 
 -30   4   8      125.99       83.79     48.19 o 
 -28   4   8        2.54       43.28     38.24 o 
 -26   4   8       34.93      -11.81     46.95 o 
 -24   4   8       33.59       50.00     27.63 o 
 -22   4   8      573.58      606.17     47.43 o 
 -20   4   8      253.70      232.92     32.49 o 
 -18   4   8       65.46       59.93     20.57 o 
 -16   4   8     2404.24     2329.66     97.87 o 
 -14   4   8      434.64      431.14     47.93 o 
 -12   4   8     1219.01     1308.41     55.53 o 
 -10   4   8        4.79       16.49     12.28 o 
  -8   4   8       38.89       26.04      9.86 o 
  -6   4   8      708.83      965.37     31.75 o 
  -4   4   8       78.79      106.02     16.08 o 
  -2   4   8      230.05      233.55     21.46 o 
   0   4   8     2743.03     2770.92     73.77 o 
   2   4   8      255.21      280.58     41.93 o 
   4   4   8       45.86       56.06     17.65 o 
   6   4   8      302.48      321.55     30.76 o 
   8   4   8      202.84      204.14     31.88 o 
  10   4   8      881.61      867.98     99.01 o 
  12   4   8      158.37      118.69     29.87 o 
  14   4   8      180.62       84.40     38.28 o 
  16   4   8       28.79       69.08     37.62 o 
  18   4   8       36.80        9.66     34.72 o 
  20   4   8       60.57       43.31     45.07 o 
  22   4   8       11.11       67.40     77.52 o 
 -29   5   8        0.39       15.29     48.04 o 
 -27   5   8        0.43      -10.92     54.59 o 
 -25   5   8        0.86       33.92     37.24 o 
 -23   5   8      256.15      266.13     85.18 o 
 -21   5   8      209.86      279.43     48.42 o 
 -19   5   8     1677.58     1772.39     92.60 o 
 -17   5   8      309.82      231.11     36.04 o 
 -15   5   8      383.92      348.15     40.72 o 
 -13   5   8     2584.17     2431.11    132.72 o 
 -11   5   8      351.72      314.81     42.56 o 
  -9   5   8     2668.53     2584.49     86.62 o 
  -7   5   8        0.23        1.30     14.49 o 
  -5   5   8       31.08       21.84     17.65 o 
  -3   5   8      228.20      296.71     25.86 o 
  -1   5   8      422.06      432.79     43.83 o 
   1   5   8       48.72       58.94     17.97 o 
   3   5   8        1.42       16.05     13.95 o 
   5   5   8      607.37      718.08     46.78 o 
   7   5   8        0.92      -14.59     14.59 o 
   9   5   8     1570.14     1528.47     71.79 o 
  11   5   8      203.80      168.44     34.83 o 
  13   5   8       18.92       17.29     28.54 o 
  15   5   8       17.86       72.58     36.26 o 
  17   5   8      140.01      147.42     49.42 o 
  19   5   8       22.81       80.15     62.24 o 
  21   5   8        9.81       11.77     45.38 o 
 -26   6   8        3.90       -1.03     37.62 o 
 -24   6   8       16.86       61.03     42.50 o 
 -22   6   8        7.78        1.04     33.87 o 
 -20   6   8      331.40      312.33     85.18 o 
 -18   6   8      391.42      316.53     54.68 o 
 -16   6   8       64.81       78.29     53.50 o 
 -14   6   8     3773.85     4110.55    165.49 o 
 -12   6   8       50.14       13.69     28.54 o 
 -10   6   8      911.42      836.75     72.12 o 
  -8   6   8        4.86        0.32     17.68 o 
  -6   6   8     1579.91     1772.46    124.75 o 
  -4   6   8      755.43      687.33     53.36 o 
  -2   6   8      100.01      110.35     26.77 o 
   0   6   8       48.07       92.47     27.68 o 
   2   6   8       28.66       26.95     22.78 o 
   4   6   8       35.19       -3.34     21.12 o 
   6   6   8      238.90      253.98     33.37 o 
   8   6   8       93.77       71.09     27.42 o 
  10   6   8      191.36      205.49     38.14 o 
  12   6   8      120.37      143.58     33.51 o 
  14   6   8       24.60       37.76     36.68 o 
  16   6   8       38.48       32.71     37.81 o 
  18   6   8        7.35      -22.16     41.61 o 
  20   6   8        7.48       10.92     49.74 o 
 -25   7   8        1.75      -26.21     54.59 o 
 -23   7   8      138.67       63.41     45.54 o 
 -21   7   8        1.71       30.96     39.17 o 
 -19   7   8       64.00       69.68     40.90 o 
 -17   7   8       44.79       17.42     34.72 o 
 -15   7   8        1.40       12.01     32.43 o 
 -13   7   8       42.33       40.07     61.15 o 
 -11   7   8      197.84      157.82     41.35 o 
  -9   7   8      131.83       80.94     28.89 o 
  -7   7   8       54.09       94.14     28.72 o 
  -5   7   8        7.89        5.21     19.15 o 
  -3   7   8      208.01      255.21     40.08 o 
  -1   7   8       58.55       97.39     42.52 o 
   1   7   8        4.74       16.06     24.08 o 
   3   7   8        0.85       23.64     24.38 o 
   5   7   8        0.99       17.62     25.66 o 
   7   7   8      165.64      149.87     45.62 o 
   9   7   8       59.98       42.67     31.87 o 
  11   7   8        1.29      -17.11     37.12 o 
  13   7   8       78.26       29.28     37.81 o 
  15   7   8       53.94       27.48     77.53 o 
  17   7   8        0.03      -21.60     42.44 o 
 -22   8   8        1.19      -54.59     54.59 o 
 -20   8   8        3.27       -1.56     37.81 o 
 -18   8   8       52.08      141.95     51.71 o 
 -16   8   8       28.10       35.80     41.49 o 
 -14   8   8       84.14       98.78     43.16 o 
 -12   8   8        0.71       14.07     32.96 o 
 -10   8   8      167.41      204.94     50.33 o 
  -8   8   8       27.62       49.14     35.52 o 
  -6   8   8       13.45       14.42     27.81 o 
  -4   8   8       22.36        6.03     24.35 o 
  -2   8   8       14.89       55.28     29.87 o 
   0   8   8       60.38       -3.61     31.22 o 
   2   8   8       70.82      110.70     35.52 o 
   4   8   8       66.99      109.25     46.83 o 
   6   8   8        1.75       51.62     32.44 o 
   8   8   8       70.93       70.60     37.45 o 
  10   8   8        0.65      -17.99     35.11 o 
  12   8   8      230.37      202.55     59.28 o 
 -17   9   8       20.49       34.94     65.51 o 
 -15   9   8        2.78       31.74     56.78 o 
 -13   9   8       13.62       -2.18     44.78 o 
 -11   9   8        5.73      -26.12     39.35 o 
  -9   9   8      147.82      222.75     57.89 o 
  -7   9   8       21.59       21.84     41.35 o 
  -5   9   8        0.60       13.45     30.65 o 
  -3   9   8        3.41       30.15     32.73 o 
  -1   9   8       19.44       -8.00     33.09 o 
   1   9   8        5.00       36.84     38.16 o 
   3   9   8       21.72       18.55     38.19 o 
   5   9   8       81.92      105.53     44.95 o 
   7   9   8       21.46       46.03     48.77 o 
 -35   1   9       31.97       92.21     47.49 o 
 -33   1   9      346.55      338.13     55.84 o 
 -31   1   9      151.51      102.48     33.04 o 
 -29   1   9       89.33       78.13     27.59 o 
 -27   1   9     2991.51     3091.83    117.76 o 
 -25   1   9     2296.68     2104.75     81.50 o 
 -23   1   9       26.21       32.14     18.80 o 
 -21   1   9     1873.39     2026.34     75.11 o 
 -19   1   9        0.27       -2.37     10.51 o 
 -17   1   9     1394.81     1781.52     48.16 o 
 -15   1   9       40.18       15.42      8.53 o 
 -13   1   9    13099.19    14025.99    257.73 o 
 -11   1   9     2312.73     2268.32     43.73 o 
  -9   1   9      150.87      173.13     13.72 o 
  -7   1   9      280.96      296.35     18.38 o 
  -5   1   9      916.16      730.01     54.17 o 
  -3   1   9      836.18      793.42     34.16 o 
  -1   1   9     1159.04     1169.22     84.88 o 
   1   1   9      113.56      212.22     22.47 o 
   3   1   9     1660.49     1866.92     62.66 o 
   5   1   9      180.23      122.32     20.10 o 
   7   1   9      174.84      113.71     39.61 o 
   9   1   9     1374.67     1462.72     73.30 o 
  11   1   9      122.12      131.27     45.86 o 
  13   1   9      864.62      899.61     94.62 o 
  15   1   9      644.03      674.16     87.84 o 
  17   1   9       34.64       38.33     26.19 o 
  19   1   9        1.29       82.78     40.72 o 
  21   1   9       33.62       56.38     41.94 o 
  23   1   9       34.83       33.52     46.95 o 
 -34   2   9      149.45      138.76     46.90 o 
 -32   2   9       61.65       89.79     40.09 o 
 -30   2   9      157.61       84.06     79.53 o 
 -28   2   9       26.87        0.83     27.31 o 
 -26   2   9      541.80      592.99     59.09 o 
 -24   2   9      361.29      433.17     67.98 o 
 -22   2   9      271.71      244.86     37.20 o 
 -20   2   9       99.79      101.22     17.58 o 
 -18   2   9        9.22       19.42     10.47 o 
 -16   2   9      760.56      654.71     38.32 o 
 -14   2   9      831.70      946.09     35.17 o 
 -12   2   9     1884.13     2154.34     49.62 o 
 -10   2   9     6295.33     7171.41    164.90 o 
  -8   2   9      113.84      162.49     19.22 o 
  -6   2   9     9821.29    10090.99    217.11 o 
  -4   2   9     2778.92     2972.24     88.95 o 
  -2   2   9     5019.00     5229.92    122.46 o 
   0   2   9       91.63       69.93     14.95 o 
   2   2   9     2756.42     2982.15     92.90 o 
   4   2   9     1420.87     1053.74     54.25 o 
   6   2   9      362.82      425.46     44.68 o 
   8   2   9     1485.95     1618.04     71.92 o 
  10   2   9     1199.85     1328.71     85.68 o 
  12   2   9     1622.74     1507.10     94.51 o 
  14   2   9        8.78       20.75     22.80 o 
  16   2   9        1.61       -3.41     25.66 o 
  18   2   9       39.18       29.74     66.61 o 
  20   2   9      202.94      140.87     50.96 o 
  22   2   9        2.31       -7.64     40.15 o 
  24   2   9       55.69       45.86     49.41 o 
 -35   3   9        0.00        4.37     69.88 o 
 -33   3   9       10.78      -21.07     39.17 o 
 -31   3   9       20.19      -10.32     31.15 o 
 -29   3   9       81.91      128.30     38.92 o 
 -27   3   9      319.31      260.33    105.95 o 
 -25   3   9      833.16      762.33     83.39 o 
 -23   3   9      287.77      313.93     34.40 o 
 -21   3   9       35.25        4.28     19.25 o 
 -19   3   9      307.01      355.80     32.84 o 
 -17   3   9     1841.28     1912.37     63.77 o 
 -15   3   9       46.53       48.01     12.56 o 
 -13   3   9      189.92      229.62     18.09 o 
 -11   3   9      135.80      134.81     22.51 o 
  -9   3   9     2141.46     1977.40     65.38 o 
  -7   3   9       13.69       32.37     13.30 o 
  -5   3   9      902.64      797.73     47.95 o 
  -3   3   9      131.53      248.44     17.74 o 
  -1   3   9     2425.67     2739.30     79.16 o 
   1   3   9     1448.22     1528.65     50.64 o 
   3   3   9     3429.02     3237.67     96.17 o 
   5   3   9     1445.98     1399.82     61.17 o 
   7   3   9      216.45      254.65     68.77 o 
   9   3   9      458.38      499.89     44.51 o 
  11   3   9      341.34      367.09     47.91 o 
  13   3   9      386.61      401.02     45.66 o 
  15   3   9      112.53      111.38     31.04 o 
  17   3   9      729.59      910.30    103.77 o 
  19   3   9      106.39      106.76     98.28 o 
  21   3   9       21.38       95.55     50.03 o 
  23   3   9       15.50      -37.37     41.61 o 
 -32   4   9       26.93      -24.33     46.95 o 
 -30   4   9       20.95       54.51     41.61 o 
 -28   4   9        2.34      -12.56     40.06 o 
 -26   4   9        3.03      108.63     50.23 o 
 -24   4   9      292.14      326.20     38.23 o 
 -22   4   9      752.44      685.05     49.37 o 
 -20   4   9       26.32       -3.63     18.91 o 
 -18   4   9       88.80       75.66     21.42 o 
 -16   4   9       25.06       27.89     17.80 o 
 -14   4   9      322.85      314.98     37.20 o 
 -12   4   9      727.40      712.73     41.07 o 
 -10   4   9      182.73      162.06     19.22 o 
  -8   4   9      621.42      691.56     36.29 o 
  -6   4   9      870.80     1015.48     39.36 o 
  -4   4   9     3894.46     4079.18     93.05 o 
  -2   4   9      437.67      410.95     29.36 o 
   0   4   9      198.74      231.91     23.41 o 
   2   4   9       96.55       94.54     16.09 o 
   4   4   9      374.79      372.42     32.15 o 
   6   4   9     1543.18     1622.74     71.13 o 
   8   4   9     2082.33     1883.03     81.25 o 
  10   4   9     1934.12     2051.28    168.89 o 
  12   4   9      195.24      183.63     33.19 o 
  14   4   9        0.23       29.57     24.94 o 
  16   4   9       17.82       62.32     39.79 o 
  18   4   9      112.32      162.52     92.82 o 
  20   4   9        0.15       -5.24     84.08 o 
  22   4   9        1.61       29.34     47.57 o 
 -29   5   9        0.54       63.33     54.59 o 
 -27   5   9       19.63       72.07     56.78 o 
 -25   5   9       29.82       33.52     41.49 o 
 -23   5   9       25.66       79.11     31.32 o 
 -21   5   9      318.00      220.77     39.09 o 
 -19   5   9      146.83      183.82     33.90 o 
 -17   5   9     1207.83     1098.43     69.67 o 
 -15   5   9      795.03      754.63     63.65 o 
 -13   5   9     2694.38     2840.10    191.63 o 
 -11   5   9     2569.10     2585.00     87.47 o 
  -9   5   9      824.18      823.62     54.19 o 
  -7   5   9      524.27      510.71     51.38 o 
  -5   5   9       11.37        6.86     16.44 o 
  -3   5   9      226.26      199.86     29.53 o 
  -1   5   9      161.05      147.06     21.35 o 
   1   5   9      195.27      186.93     24.55 o 
   3   5   9       63.22       52.46     18.06 o 
   5   5   9        0.09        6.09     16.88 o 
   7   5   9     5846.82     5820.41    141.13 o 
   9   5   9      310.31      278.89     40.17 o 
  11   5   9      366.09      325.06     42.37 o 
  13   5   9        3.81       -2.18     32.43 o 
  15   5   9       18.69      -13.10     32.43 o 
  17   5   9       90.23      115.81     50.68 o 
  19   5   9       76.09      130.11     54.03 o 
  21   5   9       67.49       91.72     52.50 o 
 -26   6   9       18.01        2.10     38.51 o 
 -24   6   9      109.09      113.19     44.70 o 
 -22   6   9       30.36       25.53     34.72 o 
 -20   6   9       57.46       61.15     37.06 o 
 -18   6   9      449.02      456.15     96.11 o 
 -16   6   9      908.21      848.38    103.78 o 
 -14   6   9     3049.57     2861.06    131.45 o 
 -12   6   9       65.34       49.31     32.96 o 
 -10   6   9      332.24      372.55     41.98 o 
  -8   6   9        8.01       15.55     21.75 o 
  -6   6   9      582.23      671.02     54.20 o 
  -4   6   9        1.50      -13.96     18.28 o 
  -2   6   9        0.49      -18.25     18.25 o 
   0   6   9     1047.21     1126.73    131.01 o 
   2   6   9       39.08       29.57     23.89 o 
   4   6   9      945.91      948.41     68.44 o 
   6   6   9        7.00       13.88     20.46 o 
   8   6   9       26.11       40.92     22.38 o 
  10   6   9       51.36       50.51     25.43 o 
  12   6   9        6.42      153.00     56.78 o 
  14   6   9        5.80       27.88     38.28 o 
  16   6   9       79.22       79.71     44.78 o 
  18   6   9        9.75      -12.79     43.15 o 
 -25   7   9        4.10       32.76     58.96 o 
 -23   7   9       76.93      114.91     57.87 o 
 -21   7   9        2.26       39.31     39.35 o 
 -19   7   9       48.20       73.59     43.16 o 
 -17   7   9       35.81      -26.21     41.49 o 
 -15   7   9       15.03      -28.29     28.29 o 
 -13   7   9       13.01       -4.25     28.85 o 
 -11   7   9        1.90       13.98     39.31 o 
  -9   7   9      451.88      452.06     48.67 o 
  -7   7   9        3.35      -21.43     21.43 o 
  -5   7   9      165.99      134.31     31.47 o 
  -3   7   9       14.63       21.92     23.02 o 
  -1   7   9       45.30       32.68     26.35 o 
   1   7   9       66.40       96.08     31.91 o 
   3   7   9      114.14       98.49     26.40 o 
   5   7   9       42.64       77.96     34.77 o 
   7   7   9       22.75       22.43     27.22 o 
   9   7   9      391.86      333.76     49.53 o 
  11   7   9       11.22       12.01     51.32 o 
  13   7   9       39.01        4.37     63.33 o 
  15   7   9       30.77       52.41     67.70 o 
 -22   8   9        0.10      -19.65     56.78 o 
 -20   8   9        0.00       -6.43     40.38 o 
 -18   8   9      104.86      116.38     50.17 o 
 -16   8   9       52.76       13.10     40.15 o 
 -14   8   9       64.17       72.28     40.06 o 
 -12   8   9       19.92       59.52     38.81 o 
 -10   8   9      126.84      117.93     41.70 o 
  -8   8   9        1.98        3.99     34.94 o 
  -6   8   9        7.91       19.44     30.93 o 
  -4   8   9        3.83       -3.33     27.57 o 
  -2   8   9       13.61       58.77     43.71 o 
   0   8   9        0.34        6.34     26.82 o 
   2   8   9        6.94       -2.07     26.23 o 
   4   8   9       52.76       49.30     33.91 o 
   6   8   9      105.44      131.20     70.04 o 
   8   8   9       20.84       30.26     39.71 o 
  10   8   9       36.88       19.69     43.02 o 
  12   8   9        7.66       22.89     44.70 o 
 -15   9   9        0.52       21.84     63.33 o 
 -13   9   9        2.13        1.01     42.91 o 
 -11   9   9       18.46       56.78     42.91 o 
  -9   9   9       43.42        3.08     62.24 o 
  -7   9   9        3.02       57.78     45.53 o 
  -5   9   9       46.61       74.77     37.90 o 
  -3   9   9       79.76      113.39     40.09 o 
  -1   9   9      103.74      138.42     41.47 o 
   1   9   9        0.05       24.51     36.79 o 
   3   9   9       35.60        0.20     34.17 o 
   5   9   9      126.72      255.52     53.85 o 
 -36   0  10       63.28      124.48     93.91 o 
 -34   0  10       42.13       52.85     45.86 o 
 -32   0  10       78.58       97.27     43.23 o 
 -30   0  10       84.50      127.83     46.02 o 
 -28   0  10     1640.17     1717.13    117.86 o 
 -26   0  10      972.71      982.48     85.49 o 
 -24   0  10     3781.26     3641.35    146.43 o 
 -22   0  10      261.11      244.91    101.56 o 
 -20   0  10      270.72      408.90     80.82 o 
 -18   0  10     4188.56     4373.89    147.86 o 
 -16   0  10       74.05       79.15     14.67 o 
 -14   0  10    17341.26    18499.05    374.60 o 
 -12   0  10     8239.86     7919.82    173.24 o 
 -10   0  10     8910.58     9743.64    206.80 o 
  -8   0  10       76.37       82.13     14.13 o 
  -6   0  10      714.37      743.90     38.31 o 
  -4   0  10     6176.80     6841.07    257.45 o 
  -2   0  10       18.74       63.33     24.02 o 
   0   0  10    15850.55    15508.37    550.86 o 
   2   0  10      205.43      227.16     43.68 o 
   4   0  10     1008.95      902.73     89.62 o 
   6   0  10     9430.92    10864.30    426.91 o 
   8   0  10     1172.18      952.96    102.73 o 
  10   0  10        5.55      -21.84     26.21 o 
  12   0  10      133.32      135.41     52.42 o 
  14   0  10        0.70       -8.74     34.94 o 
  16   0  10      438.72      351.67     83.00 o 
  18   0  10     1701.68     1599.92    172.67 o 
  20   0  10        1.42      -10.92     52.41 o 
  22   0  10       84.27       50.23     63.33 o 
  24   0  10       82.51      -17.47     54.60 o 
 -35   1  10       48.44      -18.80     36.77 o 
 -33   1  10      370.67      383.61     57.15 o 
 -31   1  10      188.19      164.52     41.66 o 
 -29   1  10        4.12       -3.40     23.08 o 
 -27   1  10       86.41       47.55     25.35 o 
 -25   1  10       14.55       28.34     21.80 o 
 -23   1  10     2474.90     2524.76     81.31 o 
 -21   1  10       14.08        2.87     14.27 o 
 -19   1  10      404.76      379.09     25.42 o 
 -17   1  10      115.63      101.34     18.00 o 
 -13   1  10     2127.75     2301.42     46.23 o 
 -11   1  10     1135.35     1238.71     29.71 o 
  -9   1  10     6224.23     6530.03    124.94 o 
  -7   1  10      200.58      163.81     22.14 o 
  -5   1  10      311.37      281.66     20.41 o 
  -3   1  10      257.11      242.85     21.14 o 
  -1   1  10       30.63        1.77     16.89 o 
   1   1  10      937.43     1072.92     48.20 o 
   3   1  10     6530.15     6986.11    165.27 o 
   5   1  10     3912.11     3665.26    104.89 o 
   7   1  10      739.97      733.30     49.61 o 
   9   1  10       88.88       77.10     21.83 o 
  11   1  10       69.78       33.85     21.51 o 
  13   1  10      924.47     1067.49     97.62 o 
  15   1  10     1106.00     1018.77     73.02 o 
  17   1  10      489.15      387.78     50.04 o 
  19   1  10      470.86      494.66     72.15 o 
  21   1  10        2.45       30.30     53.50 o 
  23   1  10       10.11       60.04     50.17 o 
 -36   2  10        9.58       46.14     41.68 o 
 -34   2  10       54.46       13.83     36.56 o 
 -32   2  10       33.97       64.17     38.43 o 
 -30   2  10       95.93       97.38     37.99 o 
 -28   2  10     1008.26      866.16     82.10 o 
 -26   2  10      284.38      243.24     65.57 o 
 -24   2  10      261.46      239.17     38.66 o 
 -22   2  10       71.75       64.91     20.52 o 
 -20   2  10     1805.17     1855.74     54.64 o 
 -18   2  10     1935.74     1998.44     62.79 o 
 -16   2  10      170.99      308.54     22.34 o 
 -14   2  10     1588.54     1551.28     48.90 o 
 -12   2  10      602.76      637.43     28.90 o 
 -10   2  10    11569.37    11155.90    241.77 o 
  -8   2  10     2763.31     2989.77    129.66 o 
  -6   2  10     1714.06     1804.42     44.96 o 
  -4   2  10     4074.12     4069.99     99.31 o 
  -2   2  10      323.37      350.06     26.94 o 
   0   2  10     1944.15     2410.69     73.67 o 
   2   2  10    10612.68    10223.64    226.79 o 
   4   2  10      894.14     1029.82     62.21 o 
   6   2  10      261.72      293.86     32.25 o 
   8   2  10     3267.66     3182.55    181.10 o 
  10   2  10      253.79      174.35     49.14 o 
  12   2  10      282.31      284.94     38.93 o 
  14   2  10       15.57       21.36     24.91 o 
  16   2  10      212.72      135.17     34.13 o 
  18   2  10       55.76       72.15     43.16 o 
  20   2  10      191.84      212.12     61.71 o 
  22   2  10       38.00      -24.02     43.24 o 
 -35   3  10        6.66      -61.15     61.15 o 
 -33   3  10       10.52       28.32     45.53 o 
 -31   3  10        0.71       17.23     31.87 o 
 -29   3  10       30.08       14.80     30.65 o 
 -27   3  10        1.37       14.46     28.12 o 
 -25   3  10      774.16      799.06     66.13 o 
 -23   3  10      170.99      202.17     34.40 o 
 -21   3  10        6.21       -1.94     19.54 o 
 -19   3  10      596.93      671.62     64.64 o 
 -17   3  10      684.22      689.88     50.14 o 
 -15   3  10      593.72      635.91     39.23 o 
 -13   3  10     1910.48     1963.03     85.87 o 
 -11   3  10      224.10      186.41     32.10 o 
  -9   3  10     2777.93     3033.47     88.11 o 
  -7   3  10     2721.03     2652.67     78.24 o 
  -5   3  10      583.10      631.47     28.38 o 
  -3   3  10     1227.17     1256.74     49.91 o 
  -1   3  10       33.11       19.15     14.29 o 
   1   3  10        0.17       -7.85     12.18 o 
   3   3  10     1605.01     1505.91     86.20 o 
   5   3  10      530.57      578.87     53.54 o 
   7   3  10      325.87      363.90     37.89 o 
   9   3  10     3565.54     3689.56    116.51 o 
  11   3  10      165.65      182.51     33.32 o 
  13   3  10       41.57       78.88     28.45 o 
  15   3  10       80.07      119.04     33.32 o 
  17   3  10        2.06       30.71     35.68 o 
  19   3  10       45.84       41.45     40.90 o 
  21   3  10       24.18        4.73     46.25 o 
 -34   4  10       61.46      -21.84     65.52 o 
 -32   4  10       32.78       27.19     47.80 o 
 -30   4  10       46.08       25.63     58.96 o 
 -28   4  10       62.74      132.07     39.76 o 
 -26   4  10       24.82      124.42    113.23 o 
 -24   4  10        6.44        5.02     22.19 o 
 -22   4  10      296.74      299.46     46.66 o 
 -20   4  10       42.35       44.17     21.25 o 
 -18   4  10      983.86      932.47     58.35 o 
 -16   4  10      375.40      469.59     40.97 o 
 -14   4  10       30.57       37.44     16.23 o 
 -12   4  10      653.93      772.00     48.75 o 
 -10   4  10       46.91       40.55     14.03 o 
  -8   4  10      275.78      310.94     30.65 o 
  -6   4  10       36.65       28.69     16.07 o 
  -4   4  10      146.25      107.69     23.96 o 
  -2   4  10      332.89      371.67     28.20 o 
   0   4  10      109.38      105.13     21.44 o 
   2   4  10      320.99      379.29     35.76 o 
   4   4  10        3.84        2.89     16.00 o 
   6   4  10     2656.83     2641.51     92.94 o 
   8   4  10       21.41        6.02     21.36 o 
  10   4  10      690.61      832.52     98.31 o 
  12   4  10      792.28      907.68     66.23 o 
  14   4  10      131.56      149.03     57.02 o 
  16   4  10      131.92      112.88     47.08 o 
  18   4  10        3.19        5.10     62.24 o 
  20   4  10       13.37       28.66     50.17 o 
 -29   5  10        5.20        4.37     58.96 o 
 -27   5  10        4.48      -13.10     50.23 o 
 -25   5  10        5.78       45.54     29.09 o 
 -23   5  10      832.02      824.56     66.17 o 
 -21   5  10       48.12      116.20     31.72 o 
 -19   5  10      522.30      522.25     44.15 o 
 -17   5  10     1133.84     1046.20     69.13 o 
 -15   5  10       17.06       59.27     23.37 o 
 -13   5  10      205.84      236.13     38.67 o 
 -11   5  10      182.52      210.28     30.45 o 
  -9   5  10     2828.24     2601.95    136.28 o 
  -7   5  10       16.28       32.60     19.43 o 
  -5   5  10     3492.31     3468.02    109.04 o 
  -3   5  10      233.27      238.43     51.40 o 
  -1   5  10     1526.78     1417.07    102.67 o 
   1   5  10      480.37      443.20     35.87 o 
   3   5  10      319.83      343.94     33.46 o 
   5   5  10       42.25       52.82     24.32 o 
   7   5  10       31.89       17.05     29.95 o 
   9   5  10       39.30       62.65     27.95 o 
  11   5  10      328.02      296.32     49.08 o 
  13   5  10       28.32       72.81     40.90 o 
  15   5  10       96.68       78.62     40.15 o 
  17   5  10        2.04       44.27     42.44 o 
  19   5  10        0.00       27.35     50.03 o 
 -28   6  10       40.06      165.97     85.17 o 
 -26   6  10       29.75      -10.04     36.07 o 
 -24   6  10      158.30      150.01     49.13 o 
 -22   6  10       35.63       21.05     61.15 o 
 -20   6  10      697.15      714.28     78.73 o 
 -18   6  10      118.07      103.99     42.28 o 
 -16   6  10      690.72      561.22     67.92 o 
 -14   6  10      406.49      482.02     92.83 o 
 -12   6  10     1115.60     1022.70     67.92 o 
 -10   6  10     1573.44     1591.05    127.72 o 
  -8   6  10     1988.92     2119.61    149.18 o 
  -6   6  10      714.84      757.10     58.47 o 
  -4   6  10      310.58      297.15     38.19 o 
  -2   6  10       41.29       10.19     21.43 o 
   0   6  10       34.94       13.18     22.18 o 
   2   6  10        2.94      -17.64     18.51 o 
   4   6  10       27.68       -2.16     23.68 o 
   6   6  10       64.88       65.67     29.40 o 
   8   6  10      109.12       87.40     40.06 o 
  10   6  10      109.76       89.92     34.00 o 
  12   6  10        0.65      -32.76     32.76 o 
  14   6  10       80.34       80.70     48.48 o 
  16   6  10        0.07       19.14     38.81 o 
  18   6  10       46.63       19.86     48.48 o 
 -27   7  10       11.67       26.21     63.33 o 
 -25   7  10        4.05       32.76     67.70 o 
 -23   7  10       20.02        0.36     37.81 o 
 -21   7  10      149.41      327.79    114.66 o 
 -19   7  10      118.41       84.37     53.51 o 
 -17   7  10       94.89      113.23     40.90 o 
 -15   7  10        0.01       -3.35     34.72 o 
 -13   7  10      117.87      118.17     41.61 o 
 -11   7  10      103.66      131.03     43.24 o 
  -9   7  10       38.41       39.31     25.22 o 
  -7   7  10       60.68       76.07     29.25 o 
  -5   7  10       55.72       72.53     27.18 o 
  -3   7  10       13.30        3.35     28.55 o 
  -1   7  10       63.60       87.02     27.87 o 
   1   7  10       32.92       47.29     28.84 o 
   3   7  10       21.94      -15.92     23.69 o 
   5   7  10        1.03       51.36     37.31 o 
   7   7  10       12.50       21.15     31.83 o 
   9   7  10        3.48       25.38     27.75 o 
  11   7  10       69.06       91.72     61.15 o 
  13   7  10        2.62        0.00     63.33 o 
  15   7  10       17.97       89.54     78.62 o 
 -22   8  10      116.97       61.15     63.33 o 
 -20   8  10       73.31      126.27     51.71 o 
 -18   8  10       88.94       96.09     49.42 o 
 -16   8  10       12.31      -19.61     37.81 o 
 -14   8  10        9.73       13.10     38.60 o 
 -12   8  10       43.91       75.71     41.61 o 
 -10   8  10        0.15       24.60     34.51 o 
  -8   8  10       44.88       36.85     36.68 o 
  -6   8  10        0.38       -5.34     24.63 o 
  -4   8  10      121.58      175.24     41.06 o 
  -2   8  10      101.37       74.13     33.26 o 
   0   8  10        2.78       22.62     28.09 o 
   2   8  10        1.01       54.10     28.68 o 
   4   8  10        0.18       17.77     29.71 o 
   6   8  10        1.44      -21.62     29.49 o 
   8   8  10       13.82       23.22     34.25 o 
  10   8  10      172.88      205.29     85.17 o 
 -15   9  10        5.67       13.10     63.33 o 
 -13   9  10      192.03      154.02     54.81 o 
 -11   9  10       10.92      -34.71     34.71 o 
  -9   9  10      146.13      217.95     59.99 o 
  -7   9  10        8.68       27.14     54.59 o 
  -5   9  10       86.10      142.75     42.36 o 
  -3   9  10        5.26      -23.75     33.74 o 
  -1   9  10        0.43      -17.63     32.26 o 
   1   9  10        1.78       41.26     36.74 o 
   3   9  10        2.11       10.54     36.51 o 
   5   9  10        9.66       38.40     41.45 o 
 -35   1  11       63.69      122.81     46.42 o 
 -33   1  11        2.25       16.32     32.73 o 
 -31   1  11       57.11       94.94     36.28 o 
 -29   1  11      158.42      107.12     34.35 o 
 -27   1  11     2227.64     2197.44     88.49 o 
 -25   1  11     3443.41     3210.70     97.38 o 
 -23   1  11      593.47      680.89     46.39 o 
 -21   1  11       16.12       23.98     16.31 o 
 -19   1  11      318.85      358.76     24.90 o 
 -17   1  11     1038.83     1150.05     64.04 o 
 -15   1  11     1436.12     1320.16     58.58 o 
 -13   1  11      696.30      854.06     27.17 o 
 -11   1  11     9504.68    10531.39    170.79 o 
  -9   1  11      991.58      969.96     37.23 o 
  -7   1  11     1216.04     1359.85     44.03 o 
  -5   1  11     1758.35     1819.73     81.84 o 
  -3   1  11     5130.66     4790.97    127.76 o 
  -1   1  11     2949.95     3170.90     87.78 o 
   1   1  11      435.20      458.51     34.19 o 
   3   1  11     1279.43     1086.23     75.30 o 
   5   1  11      875.64      796.56     50.82 o 
   7   1  11       97.35      190.64     33.18 o 
   9   1  11       48.99       40.26     20.57 o 
  11   1  11       22.85       33.74     22.69 o 
  13   1  11      169.56      155.15     32.63 o 
  15   1  11     1368.10     1315.31    121.64 o 
  17   1  11      238.41      275.22     59.21 o 
  19   1  11      553.77      410.30     72.08 o 
  21   1  11        7.91       31.49     43.99 o 
  23   1  11       49.27        5.85     47.80 o 
 -36   2  11       80.45       62.25     48.26 o 
 -34   2  11        2.44       -1.31     36.28 o 
 -32   2  11      163.76      240.14     52.48 o 
 -30   2  11       97.50       40.08     48.72 o 
 -28   2  11      164.66      209.39     39.30 o 
 -26   2  11      616.18      615.00     58.30 o 
 -24   2  11      697.10      705.63     60.52 o 
 -22   2  11      719.91      801.57     60.06 o 
 -20   2  11     3107.71     3178.77     87.96 o 
 -18   2  11      298.91      394.96     29.09 o 
 -16   2  11        0.42        9.53     12.37 o 
 -14   2  11      842.89      833.36     31.47 o 
 -12   2  11     3557.95     4222.99    111.66 o 
 -10   2  11      584.32      513.20     38.69 o 
  -8   2  11     8304.06     9660.28    214.34 o 
  -6   2  11      875.20      775.26     58.06 o 
  -4   2  11     1664.84     1825.11     56.88 o 
  -2   2  11     5225.45     5737.74    171.05 o 
   0   2  11     1469.04     1623.20     76.96 o 
   2   2  11       36.03       40.75     24.53 o 
   4   2  11      906.56      860.42     52.01 o 
   6   2  11       10.68       30.03     18.15 o 
   8   2  11      311.92      264.57     33.57 o 
  10   2  11      337.40      238.46     33.86 o 
  12   2  11       81.08       65.52     26.82 o 
  14   2  11       10.83       16.21     25.01 o 
  16   2  11      728.63      792.90     67.08 o 
  18   2  11        2.13       10.02     39.17 o 
  20   2  11       94.79       66.15     45.07 o 
  22   2  11        9.91       41.18     55.69 o 
 -35   3  11        1.86        0.38     43.50 o 
 -33   3  11       30.00       23.42     35.75 o 
 -31   3  11       90.32       42.10     62.43 o 
 -29   3  11       29.10        4.56     43.71 o 
 -27   3  11      390.57      328.53     49.15 o 
 -25   3  11     1201.82     1281.94     90.98 o 
 -23   3  11      761.99      824.13     68.11 o 
 -21   3  11     2593.04     2462.91    115.55 o 
 -19   3  11       31.61       33.76     25.56 o 
 -17   3  11       78.08      114.62     20.88 o 
 -15   3  11      397.51      359.49     30.39 o 
 -13   3  11     1391.12     1249.61     52.20 o 
 -11   3  11       66.12       25.77     13.48 o 
  -9   3  11       26.64       13.53     13.57 o 
  -7   3  11      170.17      163.42     22.56 o 
  -5   3  11     3369.90     3548.15     79.16 o 
  -3   3  11       82.38       75.69     18.19 o 
  -1   3  11     1430.12     1612.16     69.86 o 
   1   3  11      765.11      647.49     57.33 o 
   3   3  11     1194.58     1210.73     64.02 o 
   5   3  11        0.45      -14.04     14.04 o 
   7   3  11      393.26      329.77     37.79 o 
   9   3  11      517.80      423.61     44.97 o 
  11   3  11      501.84      524.89     71.71 o 
  13   3  11      932.54      917.81     70.59 o 
  15   3  11       54.58       54.89     28.77 o 
  17   3  11        4.35      -30.96     30.96 o 
  19   3  11       23.33       68.08     48.62 o 
  21   3  11       36.58        2.00     51.32 o 
 -34   4  11       82.63      172.53     91.72 o 
 -32   4  11      165.72      127.61     87.36 o 
 -30   4  11       51.10       40.05     35.75 o 
 -28   4  11        1.44       15.17     31.47 o 
 -26   4  11      315.91      333.16     47.42 o 
 -24   4  11       55.58       65.91     26.67 o 
 -22   4  11      388.93      411.26     40.06 o 
 -20   4  11      104.28       42.45     21.63 o 
 -18   4  11      176.18      166.54     26.70 o 
 -16   4  11      178.50      172.44     25.27 o 
 -14   4  11      129.29      163.01     22.56 o 
 -12   4  11      264.39      238.93     31.09 o 
 -10   4  11        5.86        6.86     22.06 o 
  -8   4  11        0.57        7.42     18.17 o 
  -6   4  11        6.27       33.40     20.80 o 
  -4   4  11     1012.63     1130.47     79.57 o 
  -2   4  11       77.42       72.53     18.90 o 
   0   4  11      304.61      381.64     45.96 o 
   2   4  11      165.84      178.95     47.33 o 
   4   4  11       60.15       58.89     22.63 o 
   6   4  11      159.17      125.97     34.14 o 
   8   4  11      603.24      526.47     60.88 o 
  10   4  11     1161.86     1088.01    138.60 o 
  12   4  11      644.72      738.02     72.68 o 
  14   4  11      270.91      191.59     58.83 o 
  16   4  11       44.47      -14.65     36.68 o 
  18   4  11        0.08      -14.46     40.72 o 
  20   4  11       36.11       -3.08     46.63 o 
 -29   5  11       93.84       93.91     67.70 o 
 -27   5  11       71.98      103.58     69.88 o 
 -25   5  11        3.51        6.11     28.08 o 
 -23   5  11      421.63      394.29     43.63 o 
 -21   5  11       84.44       76.28     26.56 o 
 -19   5  11      491.05      494.41     42.73 o 
 -17   5  11       29.99       23.05     23.37 o 
 -15   5  11       12.10       36.18     21.83 o 
 -13   5  11     1253.01     1212.41     71.62 o 
 -11   5  11      305.83      276.62     32.59 o 
  -9   5  11      936.43      864.84     56.92 o 
  -7   5  11     1244.16     1289.72     71.23 o 
  -5   5  11     1443.35     1472.31     76.37 o 
  -3   5  11     1181.31     1285.31     72.75 o 
  -1   5  11       43.93       30.03     51.09 o 
   1   5  11      402.39      404.64     90.22 o 
   3   5  11       18.48       29.66     22.18 o 
   5   5  11       36.75       66.03     53.14 o 
   7   5  11        0.07       -6.15     22.55 o 
   9   5  11      416.65      318.47     43.67 o 
  11   5  11      115.38      107.99     34.72 o 
  13   5  11        9.16       -8.74     32.43 o 
  15   5  11       65.24       88.85     43.83 o 
  17   5  11      113.25      128.79     54.41 o 
  19   5  11        1.32       -0.35     47.57 o 
 -28   6  11        0.29       -6.55     52.41 o 
 -26   6  11        1.06        4.03     39.35 o 
 -24   6  11       12.29       -8.41     36.07 o 
 -22   6  11      240.54      329.79     59.32 o 
 -20   6  11      622.93      675.21     81.92 o 
 -18   6  11       49.01      143.71     43.99 o 
 -16   6  11        0.20      -20.05     25.16 o 
 -14   6  11        0.53       -5.46     21.19 o 
 -12   6  11     1049.22      920.70     84.20 o 
 -10   6  11      163.99      185.83     40.20 o 
  -8   6  11     1370.67     1458.17     82.52 o 
  -6   6  11       78.61       57.40     25.12 o 
  -4   6  11     1116.18     1075.30     88.63 o 
  -2   6  11        7.22      -13.10     25.22 o 
   0   6  11      232.70      245.49     37.79 o 
   2   6  11        6.42       -1.40     22.16 o 
   4   6  11      238.57      258.90     47.08 o 
   6   6  11        2.37      -15.93     26.12 o 
   8   6  11      275.15      295.87     54.81 o 
  10   6  11       20.43       63.77     43.68 o 
  12   6  11       10.26       12.74     36.96 o 
  14   6  11       61.63      119.91     50.17 o 
  16   6  11        1.29       26.05     42.28 o 
 -27   7  11       18.05      -39.31     52.41 o 
 -25   7  11        1.13       94.07     49.74 o 
 -23   7  11       18.30       54.16     42.44 o 
 -21   7  11       97.07       80.80     44.07 o 
 -19   7  11      501.58      547.15     73.06 o 
 -17   7  11      363.15      416.67    119.04 o 
 -15   7  11       11.19       16.10     32.53 o 
 -13   7  11       21.56       14.78     54.60 o 
 -11   7  11      397.63      369.86     58.14 o 
  -9   7  11      112.51      114.66     31.93 o 
  -7   7  11       59.16       27.39     29.62 o 
  -5   7  11      125.87      207.96     70.64 o 
  -3   7  11       52.70       28.28     24.77 o 
  -1   7  11      445.82      435.35     51.61 o 
   1   7  11        6.46      -21.65     21.65 o 
   3   7  11       12.97       39.84     29.82 o 
   5   7  11       13.92       26.70     28.12 o 
   7   7  11      480.07      537.65     74.90 o 
   9   7  11       23.40       -1.11     40.38 o 
  11   7  11        2.10       28.39     56.78 o 
  13   7  11       15.10      -19.65     63.33 o 
 -22   8  11        0.66       78.62     67.70 o 
 -20   8  11        1.54       12.43     39.79 o 
 -18   8  11        7.35       -0.64     39.35 o 
 -16   8  11       41.17       17.23     41.35 o 
 -14   8  11        0.00      -23.16     32.96 o 
 -12   8  11        5.76      -30.08     30.08 o 
 -10   8  11       19.48      -25.25     31.63 o 
  -8   8  11       18.96      105.68     42.91 o 
  -6   8  11        6.80        3.51     26.98 o 
  -4   8  11        6.59        8.74     29.00 o 
  -2   8  11        0.31       18.02     31.53 o 
   0   8  11        9.41       22.43     32.04 o 
   2   8  11       24.97       33.10     33.86 o 
   4   8  11       77.48       83.32     55.67 o 
   6   8  11        6.18       35.82     33.05 o 
   8   8  11        6.89       -5.42     40.34 o 
  10   8  11       32.51      -17.47     67.70 o 
 -15   9  11       65.64      159.42     78.62 o 
 -13   9  11       44.56       91.72     69.88 o 
 -11   9  11        0.02      -12.01     40.15 o 
  -9   9  11       15.45       -8.16     43.83 o 
  -7   9  11       28.03       46.21     47.80 o 
  -5   9  11      129.28      158.65     44.39 o 
  -3   9  11        6.20      -23.29     33.31 o 
  -1   9  11        2.63        3.07     35.12 o 
   1   9  11        0.11        9.10     37.35 o 
   3   9  11       78.53       93.68     44.39 o 
 -36   0  12       28.45      170.34     93.90 o 
 -34   0  12      402.16      336.36    102.66 o 
 -32   0  12       19.28       20.85     41.44 o 
 -30   0  12      201.81      237.74     51.30 o 
 -28   0  12       78.59       83.12     37.57 o 
 -26   0  12      412.65      454.41     75.36 o 
 -24   0  12        7.73      -17.32     22.55 o 
 -22   0  12       89.56       82.63     28.54 o 
 -20   0  12      259.80      349.79    104.84 o 
 -18   0  12     3113.14     2803.72    108.13 o 
 -16   0  12     4695.70     5279.47    127.75 o 
 -14   0  12    17036.39    16895.11    348.05 o 
 -12   0  12    14600.67    17390.47    356.06 o 
 -10   0  12     1633.84     1729.34     64.06 o 
  -8   0  12     1846.67     1715.70     64.76 o 
  -6   0  12      767.94      845.74     36.31 o 
  -4   0  12     1995.82     1660.87     91.91 o 
  -2   0  12      969.06     1193.47     78.69 o 
   0   0  12    16270.39    17499.75    627.13 o 
   2   0  12     1243.54      896.30     87.44 o 
   4   0  12     2443.39     2529.29    144.41 o 
   6   0  12      333.20      290.51     61.16 o 
   8   0  12       39.24       89.54     41.49 o 
  10   0  12      981.77      839.09    107.07 o 
  12   0  12        0.24       56.78     48.04 o 
  14   0  12      882.57      917.63    124.54 o 
  16   0  12      319.41      454.30    100.47 o 
  18   0  12      409.53      572.27    113.58 o 
  20   0  12        5.22      -45.86     48.04 o 
  22   0  12      116.26      -17.47     63.33 o 
 -37   1  12        2.73      -27.64     37.85 o 
 -35   1  12       23.46       41.13     38.78 o 
 -33   1  12      300.58      296.62     56.21 o 
 -31   1  12      104.47       63.55     33.29 o 
 -29   1  12     2202.24     2288.52    130.49 o 
 -27   1  12       92.86      150.51     36.93 o 
 -25   1  12     1101.38     1117.52     61.31 o 
 -23   1  12      603.36      524.76     41.31 o 
 -21   1  12       86.43      128.06     24.67 o 
 -19   1  12      907.50      848.88     38.41 o 
 -17   1  12      584.58      584.09     34.63 o 
 -15   1  12      158.03      218.93     17.09 o 
 -13   1  12     1607.51     1908.36     41.96 o 
 -11   1  12     2971.47     3006.23     61.43 o 
  -9   1  12     1455.43     1438.59     45.67 o 
  -7   1  12     1404.66     1398.16     46.00 o 
  -5   1  12      708.83      770.15     37.45 o 
  -3   1  12     9770.09    10761.64    231.03 o 
  -1   1  12     1690.74     1707.66     60.02 o 
   1   1  12     1142.67      903.60     66.27 o 
   3   1  12      796.82      841.50     64.85 o 
   5   1  12       60.97       70.14     20.92 o 
   7   1  12      172.76      180.05     29.82 o 
   9   1  12        0.14      -16.74     20.25 o 
  11   1  12      287.81      202.81     43.83 o 
  13   1  12      186.42      162.59     34.83 o 
  15   1  12      298.62      289.98     47.24 o 
  17   1  12      216.57      307.28    113.09 o 
  19   1  12       25.09      -17.47     35.52 o 
  21   1  12      411.80      323.63     67.17 o 
 -36   2  12      144.48      133.39     50.49 o 
 -34   2  12        3.07      -21.87     44.26 o 
 -32   2  12       78.97       61.77     35.01 o 
 -30   2  12       26.29       30.40     32.73 o 
 -28   2  12      207.45      202.98     39.84 o 
 -26   2  12        4.61        5.13     30.03 o 
 -24   2  12       84.52       60.59     30.75 o 
 -22   2  12      417.75      450.93     55.83 o 
 -20   2  12      185.85      193.83     24.57 o 
 -18   2  12       62.18       53.07     17.65 o 
 -16   2  12     3426.55     3217.90    103.14 o 
 -14   2  12      599.41      764.00     28.99 o 
 -12   2  12     4457.33     4447.11    117.65 o 
 -10   2  12     1764.80     1724.81     61.03 o 
  -8   2  12     5447.51     5967.86    145.72 o 
  -6   2  12        0.14       12.11      9.99 o 
  -4   2  12     6479.44     6304.40    146.97 o 
  -2   2  12      509.72      422.23     32.75 o 
   0   2  12     1351.32     1493.60     60.26 o 
   2   2  12     6250.37     7232.80    175.85 o 
   4   2  12        2.80       11.33     15.02 o 
   6   2  12      418.56      559.74     70.15 o 
   8   2  12      613.91      724.49     54.96 o 
  10   2  12       54.32       -2.14     32.42 o 
  12   2  12     1131.05     1218.17     77.07 o 
  14   2  12       51.72       25.26     42.95 o 
  16   2  12     2679.36     2635.80    146.06 o 
  18   2  12       90.14       16.97     39.80 o 
  20   2  12      143.47      152.00     55.53 o 
 -35   3  12       37.72       17.56     40.31 o 
 -33   3  12       79.26       58.10     37.71 o 
 -31   3  12        3.70      -24.61     58.82 o 
 -29   3  12      284.64      316.09    110.02 o 
 -27   3  12      453.23      502.30     56.15 o 
 -25   3  12      374.98      348.68     47.00 o 
 -23   3  12     1103.55     1267.56     69.43 o 
 -21   3  12     3269.88     3217.36     94.38 o 
 -19   3  12      772.54      702.99     45.34 o 
 -17   3  12       97.15      133.09     22.24 o 
 -15   3  12      914.12     1056.80     58.04 o 
 -13   3  12       43.32       46.88     17.41 o 
 -11   3  12      857.48      911.98     51.11 o 
  -9   3  12        7.18       20.14     13.57 o 
  -7   3  12        3.29      -10.51     10.56 o 
  -5   3  12     2757.41     3014.43     85.27 o 
  -3   3  12     2430.54     2514.38     97.04 o 
  -1   3  12      302.30      213.91     32.47 o 
   1   3  12      398.15      459.15     50.36 o 
   3   3  12        3.22      -11.49     15.52 o 
   5   3  12       28.62       33.98     20.57 o 
   7   3  12       57.69       69.54     24.32 o 
   9   3  12       67.11       79.60     26.65 o 
  11   3  12     2185.47     2328.57     99.23 o 
  13   3  12      264.89      306.85     54.31 o 
  15   3  12       70.23       31.41     43.95 o 
  17   3  12        0.09      -12.15     36.20 o 
  19   3  12       45.90       -0.11     43.83 o 
  21   3  12       48.23       -6.55     65.52 o 
 -34   4  12        0.58        4.37     74.25 o 
 -32   4  12       14.11        0.24     37.23 o 
 -30   4  12        0.68       29.21     34.40 o 
 -28   4  12      100.96      112.59     38.40 o 
 -26   4  12       90.52      137.98     38.40 o 
 -24   4  12      284.69      256.35     34.82 o 
 -22   4  12      151.25      150.16     28.51 o 
 -20   4  12      871.97      786.86     68.12 o 
 -18   4  12     1666.98     1598.73     67.77 o 
 -16   4  12      332.50      315.84     31.82 o 
 -14   4  12     1089.17      840.95     46.65 o 
 -12   4  12      845.51      810.19     51.30 o 
 -10   4  12      233.81      155.34     33.18 o 
  -8   4  12       12.76       10.67     22.93 o 
  -6   4  12       28.90       31.55     22.35 o 
  -4   4  12     1548.74     1847.54     91.21 o 
  -2   4  12      170.67      175.21     38.22 o 
   0   4  12       21.03       20.74     14.94 o 
   2   4  12       52.85       47.32     21.43 o 
   4   4  12       96.97      145.68     29.71 o 
   6   4  12      368.48      389.04     42.70 o 
   8   4  12      287.24      268.02     39.42 o 
  10   4  12       56.20       32.76     30.37 o 
  12   4  12      115.42      145.41     36.57 o 
  14   4  12        3.76       18.66     27.95 o 
  16   4  12       13.23       19.70     40.72 o 
  18   4  12       11.16      -36.20     36.20 o 
  20   4  12       51.48      135.40     87.35 o 
 -31   5  12       16.33       69.88     74.25 o 
 -29   5  12        2.07       96.09     74.25 o 
 -27   5  12      157.64      121.80     49.75 o 
 -25   5  12       48.48       47.36     29.18 o 
 -23   5  12      384.96      442.54     72.20 o 
 -21   5  12      372.28      377.38     41.20 o 
 -19   5  12      273.43      420.74     74.83 o 
 -17   5  12      577.84      483.76     49.15 o 
 -15   5  12        0.02       21.58     24.77 o 
 -13   5  12       38.23       29.55     23.43 o 
 -11   5  12      497.95      434.79     53.80 o 
  -9   5  12     1450.79     1363.87     72.76 o 
  -7   5  12      727.22      627.83     52.34 o 
  -5   5  12      294.97      291.07     61.16 o 
  -3   5  12      743.05      641.29     66.43 o 
  -1   5  12       84.33       60.65     30.08 o 
   1   5  12      204.84      193.47     40.90 o 
   3   5  12      224.97      289.57     49.13 o 
   5   5  12      254.64      294.82     61.15 o 
   7   5  12      167.54      227.02     38.50 o 
   9   5  12       71.39       76.87     32.02 o 
  11   5  12      433.77      366.64     49.09 o 
  13   5  12       34.84       65.05     40.40 o 
  15   5  12        7.15       23.15     32.71 o 
  17   5  12        1.50      -31.75     60.05 o 
  19   5  12       24.17      -24.02     58.96 o 
 -28   6  12        0.01       43.68     67.70 o 
 -26   6  12        0.03       -3.21     49.14 o 
 -24   6  12        0.92       10.59     36.26 o 
 -22   6  12      259.58      331.97     60.17 o 
 -20   6  12       13.70        1.22     33.17 o 
 -18   6  12      311.62      313.62     55.34 o 
 -16   6  12       22.51       23.22     26.06 o 
 -14   6  12      233.74      211.43     34.68 o 
 -12   6  12     1012.12     1107.25    139.84 o 
 -10   6  12        1.82       -4.18     21.06 o 
  -8   6  12      729.57      755.50     85.90 o 
  -6   6  12      897.22      922.65     65.38 o 
  -4   6  12     1896.65     2056.17    100.51 o 
  -2   6  12      500.96      501.17     57.44 o 
   0   6  12     1168.43     1144.99     75.16 o 
   2   6  12       40.62       37.13     39.31 o 
   4   6  12      159.96      165.92     45.07 o 
   6   6  12       58.39      141.87     43.50 o 
   8   6  12      349.04      371.89     62.42 o 
  10   6  12       11.57       61.65     64.42 o 
  12   6  12       34.67        8.74     61.15 o 
  14   6  12       19.15       13.10     56.78 o 
 -27   7  12       91.03      131.03     76.44 o 
 -25   7  12        0.08       13.10     58.96 o 
 -23   7  12       49.40      113.60     46.93 o 
 -21   7  12        6.41       20.86     36.26 o 
 -19   7  12       54.61       51.81     41.35 o 
 -17   7  12       59.81       63.08     40.06 o 
 -15   7  12       11.59      -23.97     31.40 o 
 -13   7  12       35.82       41.59     37.13 o 
 -11   7  12        7.86       13.10     32.43 o 
  -9   7  12        4.12       14.30     24.06 o 
  -7   7  12        7.77       17.47     23.26 o 
  -5   7  12      142.53      107.61     31.26 o 
  -3   7  12      180.60      233.54     59.68 o 
  -1   7  12      177.68      189.66     38.40 o 
   1   7  12       11.69       -2.45     21.75 o 
   3   7  12      192.51      235.95     46.86 o 
   5   7  12        6.30      -36.07     36.07 o 
   7   7  12       15.15       21.84     40.38 o 
   9   7  12       25.18       -5.84     46.95 o 
  11   7  12        0.01      124.48     63.33 o 
 -22   8  12      101.18      100.46     76.44 o 
 -20   8  12        3.47       52.41     67.70 o 
 -18   8  12        8.48       43.99     66.61 o 
 -16   8  12      153.76       97.56     51.72 o 
 -14   8  12        0.08      -13.86     35.42 o 
 -12   8  12        0.47       28.39     36.07 o 
 -10   8  12        0.07       -3.58     36.26 o 
  -8   8  12      189.76      195.10     62.24 o 
  -6   8  12        6.72       12.37     29.00 o 
  -4   8  12       15.33       14.73     28.50 o 
  -2   8  12       47.64       73.90     33.74 o 
   0   8  12      143.91      161.03     41.79 o 
   2   8  12       59.92       24.39     43.15 o 
   4   8  12        9.16       58.30     36.92 o 
   6   8  12       84.45       94.01     49.34 o 
   8   8  12        8.16       -8.74     67.70 o 
 -15   9  12        0.43       19.65     61.15 o 
 -13   9  12       33.02      176.89     85.17 o 
 -11   9  12        1.90       16.40     43.99 o 
  -9   9  12        0.67      -39.31     39.31 o 
  -7   9  12       81.46       55.69     44.78 o 
  -5   9  12       40.00       84.81     43.84 o 
  -3   9  12       71.54       28.86     35.01 o 
  -1   9  12        0.01        2.61     35.96 o 
   1   9  12        4.03       48.04     37.30 o 
 -37   1  13        0.12      -49.14     49.14 o 
 -35   1  13       41.87       65.54     39.57 o 
 -33   1  13        8.07       23.61     42.63 o 
 -31   1  13      299.81      315.68     51.75 o 
 -29   1  13      390.29      419.33     77.73 o 
 -27   1  13       73.75      143.94     35.20 o 
 -25   1  13      481.22      471.72     64.65 o 
 -23   1  13     1252.15     1231.64     99.33 o 
 -21   1  13        1.35       -3.38     13.23 o 
 -19   1  13       99.95       57.89     31.56 o 
 -17   1  13      235.50      294.84     21.84 o 
 -15   1  13      207.76      239.35     24.58 o 
 -13   1  13      339.79      338.44     18.93 o 
 -11   1  13     8000.13     8522.64    144.24 o 
  -9   1  13     1913.60     1985.22     59.22 o 
  -7   1  13     1235.52     1354.59     47.63 o 
  -5   1  13     1014.96      965.08     59.51 o 
  -3   1  13      179.79      154.18     21.14 o 
  -1   1  13      797.69      714.26     53.49 o 
   1   1  13     3798.96     4031.96    112.85 o 
   3   1  13      385.15      390.83     36.80 o 
   5   1  13      443.48      420.46     39.68 o 
   7   1  13       26.90        5.26     18.04 o 
   9   1  13     1056.55      880.95     63.12 o 
  11   1  13      339.58      350.02     44.03 o 
  13   1  13     1177.41     1286.61     92.30 o 
  15   1  13      261.16      387.33     51.06 o 
  17   1  13       38.75       26.76     32.62 o 
  19   1  13       17.36        9.41     72.07 o 
  21   1  13       36.97       13.10     46.33 o 
 -36   2  13       20.91      -18.50     38.65 o 
 -34   2  13       19.40       71.79     48.32 o 
 -32   2  13        6.18       12.37     32.77 o 
 -30   2  13        0.00       20.36     29.30 o 
 -28   2  13       47.84       73.01     43.46 o 
 -26   2  13      167.37      196.97     37.70 o 
 -24   2  13     2334.62     2316.49    187.78 o 
 -22   2  13       17.81        4.56     20.57 o 
 -20   2  13     2219.56     2203.38     71.30 o 
 -18   2  13       18.70       26.86     17.34 o 
 -16   2  13      284.73      268.25     26.29 o 
 -14   2  13        1.47       -3.23     10.70 o 
 -12   2  13     1317.27     1285.44     56.69 o 
 -10   2  13      854.27     1013.08     52.91 o 
  -8   2  13      576.20      756.57    123.45 o 
  -6   2  13     4189.44     4514.06    111.55 o 
  -4   2  13     2216.67     2375.37     72.76 o 
  -2   2  13      201.75      228.28     25.71 o 
   0   2  13      143.33       73.24     20.12 o 
   2   2  13      666.52      642.72     58.79 o 
   4   2  13        6.55      -10.84     14.04 o 
   6   2  13      690.00      818.58     58.00 o 
   8   2  13        0.58      -17.56     17.56 o 
  10   2  13      380.67      372.12     44.89 o 
  12   2  13        0.13       83.49     63.43 o 
  14   2  13      963.94      943.14     93.89 o 
  16   2  13      397.31      345.56     69.91 o 
  18   2  13      201.09      196.96     74.26 o 
  20   2  13        1.17      -38.24     38.24 o 
 -35   3  13        0.61       60.85     41.51 o 
 -33   3  13       21.92       -3.21     35.79 o 
 -31   3  13      326.90      331.53     82.26 o 
 -29   3  13      143.63      106.41     37.78 o 
 -27   3  13      111.27       37.75     31.25 o 
 -25   3  13      809.87      672.75     60.37 o 
 -23   3  13        4.42       10.80     33.73 o 
 -21   3  13        9.75       -0.57     20.32 o 
 -19   3  13      227.37      189.59     26.74 o 
 -17   3  13       14.78       35.05     16.84 o 
 -15   3  13       14.17       12.83     13.94 o 
 -13   3  13       35.86       63.15     20.63 o 
 -11   3  13      625.87      663.68     44.14 o 
  -9   3  13     1479.14     1821.03     66.58 o 
  -7   3  13       11.38       52.47     16.67 o 
  -5   3  13      883.51      828.72     42.54 o 
  -3   3  13      371.54      339.48     87.38 o 
  -1   3  13     1926.82     1915.18     69.19 o 
   1   3  13       91.40       74.94     21.99 o 
   3   3  13      261.98      328.37     36.13 o 
   5   3  13      410.47      402.42     48.79 o 
   7   3  13      339.71      289.23     37.85 o 
   9   3  13        2.04       40.45     25.35 o 
  11   3  13      311.95      370.65     75.01 o 
  13   3  13       85.09       73.72     32.99 o 
  15   3  13      146.05      236.94     44.51 o 
  17   3  13        8.30      -31.05     35.12 o 
  19   3  13       58.26       83.02     51.58 o 
 -34   4  13       13.15      -41.64     44.07 o 
 -32   4  13        1.71       12.72     38.15 o 
 -30   4  13        9.13      -23.77     32.30 o 
 -28   4  13        0.36       -3.11     26.76 o 
 -26   4  13        2.85      -11.72     25.50 o 
 -24   4  13       64.10       68.10     25.89 o 
 -22   4  13      453.36      448.52     42.45 o 
 -20   4  13     1459.36     1505.87    107.26 o 
 -18   4  13       14.11       -0.40     18.77 o 
 -16   4  13      421.80      401.98     35.43 o 
 -14   4  13        3.40       17.57     18.46 o 
 -12   4  13      780.59      853.13     71.73 o 
 -10   4  13        2.60      -18.89     18.89 o 
  -8   4  13       36.19        3.28     21.62 o 
  -6   4  13        6.55        7.83     22.35 o 
  -4   4  13      144.61      113.57     30.89 o 
  -2   4  13      393.72      386.52     69.90 o 
   0   4  13       93.77       43.94     26.12 o 
   2   4  13       12.72       22.22     24.62 o 
   4   4  13      278.57      199.62     32.35 o 
   6   4  13     2107.23     2257.51    160.52 o 
   8   4  13      172.84       98.44     38.65 o 
  10   4  13      528.68      595.28     59.63 o 
  12   4  13      180.21      129.46     44.71 o 
  14   4  13        0.03       27.25     31.92 o 
  16   4  13        3.23      -32.96     32.96 o 
  18   4  13        0.43       23.73     44.60 o 
 -31   5  13        5.33       10.92     67.70 o 
 -29   5  13      193.24      204.04     70.98 o 
 -27   5  13       25.84       -2.70     32.88 o 
 -25   5  13       20.67       45.22     28.68 o 
 -23   5  13       85.18       81.52     28.36 o 
 -21   5  13      808.14      856.96     66.69 o 
 -19   5  13      873.61      859.16     94.36 o 
 -17   5  13      382.90      367.50     43.13 o 
 -15   5  13      597.41      567.47     50.65 o 
 -13   5  13      277.32      226.16     43.16 o 
 -11   5  13      318.31      336.85     49.14 o 
  -9   5  13      122.38      107.01     37.06 o 
  -7   5  13      728.19      714.45     69.52 o 
  -5   5  13        2.72       21.84     26.25 o 
  -3   5  13      585.13      530.49     62.55 o 
  -1   5  13     1323.52     1356.89     99.67 o 
   1   5  13      527.69      590.82     67.18 o 
   3   5  13       14.46      -11.56     26.12 o 
   5   5  13      114.64       87.68     36.27 o 
   7   5  13      237.87      213.07     52.42 o 
   9   5  13     1150.33     1092.60    103.02 o 
  11   5  13      166.62      126.89     36.79 o 
  13   5  13       42.77       73.45     43.99 o 
  15   5  13       62.99      149.55     53.12 o 
  17   5  13        2.33       32.76     67.70 o 
 -28   6  13        1.48        6.55     58.96 o 
 -26   6  13       13.08       22.24     41.61 o 
 -24   6  13       67.95       74.68     43.16 o 
 -22   6  13       63.76       89.10     48.04 o 
 -20   6  13      158.32      104.19     44.47 o 
 -18   6  13      243.75      167.56     37.13 o 
 -16   6  13       28.71       11.04     31.94 o 
 -14   6  13      186.99      143.15     33.19 o 
 -12   6  13      477.19      506.49     64.82 o 
 -10   6  13       21.23       -6.72     31.95 o 
  -8   6  13        8.09       25.38     22.75 o 
  -6   6  13     1142.19     1147.83    104.18 o 
  -4   6  13      169.95      253.70     47.58 o 
  -2   6  13       57.91       24.24     31.40 o 
   0   6  13      117.39      106.22     31.60 o 
   2   6  13      172.07      150.70     43.24 o 
   4   6  13      481.94      482.79     68.72 o 
   6   6  13      124.16      225.41     52.23 o 
   8   6  13       41.58      -23.37     46.95 o 
  10   6  13       13.50       23.28     40.90 o 
  12   6  13       36.23       80.80     76.43 o 
  14   6  13        1.27       48.04     69.88 o 
 -27   7  13        2.44      -21.84     58.96 o 
 -25   7  13       15.57       13.10     61.15 o 
 -23   7  13        0.06       25.70     43.15 o 
 -21   7  13       61.12      101.74     93.91 o 
 -19   7  13      234.37      178.58     90.64 o 
 -17   7  13       40.81       56.11     39.79 o 
 -15   7  13       36.39       16.00     33.17 o 
 -13   7  13       10.77      -13.65     30.77 o 
 -11   7  13        0.78       10.05     30.77 o 
  -9   7  13      161.09      180.18     43.50 o 
  -7   7  13      126.37      147.41     35.52 o 
  -5   7  13      191.26      160.98     36.72 o 
  -3   7  13       98.31      139.03     35.45 o 
  -1   7  13       81.46       62.66     36.70 o 
   1   7  13       45.16       86.48     42.44 o 
   3   7  13        2.81       12.35     37.81 o 
   5   7  13       76.82      113.56     47.87 o 
   7   7  13      122.79      124.39     51.58 o 
   9   7  13        5.81       44.25     43.99 o 
  11   7  13      123.98       41.49     69.89 o 
 -22   8  13        0.27        6.55     63.33 o 
 -20   8  13        4.12       26.21     63.33 o 
 -18   8  13       35.06       86.10     47.08 o 
 -16   8  13        5.23       11.76     45.86 o 
 -14   8  13       33.81      -19.08     48.04 o 
 -12   8  13        0.94      -17.47     38.60 o 
 -10   8  13        8.03      -31.99     31.99 o 
  -8   8  13        8.10        0.94     37.81 o 
  -6   8  13        0.15       -5.73     28.22 o 
  -4   8  13        5.28        1.95     28.78 o 
  -2   8  13       13.47        5.66     31.45 o 
   0   8  13       53.05       53.30     29.74 o 
   2   8  13       45.09      130.35     51.58 o 
   4   8  13      115.07      175.59     57.77 o 
   6   8  13       41.66       20.69     85.17 o 
 -13   9  13       12.57      -19.65     54.60 o 
 -11   9  13       20.18       -4.37     58.96 o 
  -9   9  13        3.37      -48.04     48.04 o 
  -7   9  13       24.27       32.98     46.25 o 
  -5   9  13        0.35      -34.58     34.58 o 
  -3   9  13       35.39       26.58     45.53 o 
  -1   9  13       32.85       40.58     46.03 o 
 -36   0  14      133.38       89.54     82.99 o 
 -34   0  14        7.88       -8.74     52.41 o 
 -32   0  14      244.18      222.77     89.55 o 
 -30   0  14     1728.20     1921.22    198.90 o 
 -28   0  14        0.90      -26.66     26.66 o 
 -26   0  14      532.85      604.58     68.10 o 
 -24   0  14     1483.17     1356.41     93.92 o 
 -22   0  14       99.79      168.00     34.62 o 
 -20   0  14     3585.77     3750.26    137.67 o 
 -18   0  14      850.64      938.15     47.12 o 
 -16   0  14       16.88        9.86     12.48 o 
 -14   0  14      460.57      601.98     37.59 o 
 -12   0  14      700.49      623.76     42.93 o 
 -10   0  14     9105.23     9275.72    245.09 o 
  -8   0  14       17.06       27.30     15.21 o 
  -6   0  14        3.16       -5.91     13.06 o 
  -4   0  14     2131.42     2428.90     93.36 o 
  -2   0  14     2442.75     2076.63    118.16 o 
   0   0  14      330.97      227.17     45.87 o 
   4   0  14     1162.41     1261.06    118.02 o 
   6   0  14       72.11       61.15     39.31 o 
   8   0  14      319.03      408.45     78.63 o 
  10   0  14     1609.40     2177.04    187.98 o 
  12   0  14        6.16      -39.31     39.31 o 
  14   0  14        0.07        8.74     50.23 o 
  16   0  14       77.10      224.94     82.99 o 
  18   0  14      206.27       74.26     63.34 o 
  20   0  14       76.03       13.10     69.88 o 
 -37   1  14       44.17       74.28     57.89 o 
 -35   1  14       15.56       63.43    102.64 o 
 -33   1  14       31.81       21.28     32.89 o 
 -31   1  14      303.35      443.37     68.40 o 
 -29   1  14       79.81      140.69     36.52 o 
 -27   1  14      710.94      707.83     63.07 o 
 -25   1  14     2937.10     2770.83    125.63 o 
 -23   1  14       12.02       21.91     20.83 o 
 -21   1  14      559.41      533.08     49.44 o 
 -19   1  14      372.08      433.20     46.86 o 
 -17   1  14      805.39     1127.06     40.44 o 
 -15   1  14        0.01       -1.90      7.72 o 
 -13   1  14      298.18      369.72     21.58 o 
 -11   1  14     7702.24     8006.18    138.57 o 
  -9   1  14       51.82       55.33     15.79 o 
  -7   1  14     1485.53     1554.12     58.38 o 
  -5   1  14     2201.52     2183.93     69.30 o 
  -3   1  14      235.18      218.63     31.97 o 
  -1   1  14      678.36      652.31     71.35 o 
   1   1  14      121.70      118.13     22.96 o 
   3   1  14        1.17       11.12     22.09 o 
   5   1  14      116.28       66.01     22.16 o 
   7   1  14        4.64       -8.05     18.68 o 
   9   1  14        6.04      -16.01     22.69 o 
  11   1  14      404.28      360.20     76.66 o 
  13   1  14      161.66      176.32     38.44 o 
  15   1  14       80.43       83.35     33.90 o 
  17   1  14       33.92       52.14     42.79 o 
  19   1  14      272.54      188.08     60.64 o 
 -36   2  14        1.59       38.66     40.51 o 
 -34   2  14       11.92      -18.98     34.71 o 
 -32   2  14      300.55      387.67     53.96 o 
 -30   2  14       26.31       55.04     30.89 o 
 -28   2  14       40.82       60.61     28.35 o 
 -26   2  14     2941.49     2822.79    111.94 o 
 -24   2  14        0.50        8.07     23.89 o 
 -22   2  14     2742.64     2436.46     95.38 o 
 -20   2  14      927.21      915.69     50.55 o 
 -18   2  14      348.45      327.04     29.97 o 
 -16   2  14      556.02      646.83     39.75 o 
 -14   2  14      260.87      276.06     30.21 o 
 -12   2  14     1790.88     1941.29     69.42 o 
 -10   2  14      396.40      416.96     35.19 o 
  -8   2  14       77.21      136.74     19.25 o 
  -6   2  14     1681.06     1825.49     93.40 o 
  -4   2  14       19.73      -11.47     11.47 o 
  -2   2  14     1852.10     1899.33     68.78 o 
   0   2  14      294.23      252.02     29.72 o 
   2   2  14     2292.07     2424.78    146.11 o 
   4   2  14      214.30      267.53     33.43 o 
   6   2  14      605.93      643.42     52.48 o 
   8   2  14      349.13      397.15     44.83 o 
  10   2  14       43.30       64.05     27.97 o 
  12   2  14       52.86       99.17     48.17 o 
  14   2  14       69.94      100.67     35.16 o 
  16   2  14       47.35       31.21     33.56 o 
  18   2  14       15.58      -17.47     36.34 o 
  20   2  14      107.61       65.52     74.25 o 
 -35   3  14      157.44      139.64     48.96 o 
 -33   3  14       13.93       39.01     71.62 o 
 -31   3  14       59.40       46.92     35.96 o 
 -29   3  14       50.63       92.33     34.77 o 
 -27   3  14      411.59      456.53     53.74 o 
 -25   3  14      293.33      252.58     41.95 o 
 -23   3  14     1377.53     1389.21     68.99 o 
 -21   3  14     4402.14     4227.41    113.89 o 
 -19   3  14       58.64       66.68     20.72 o 
 -17   3  14       90.74       53.22     26.48 o 
 -15   3  14     1389.51     1352.79     58.82 o 
 -13   3  14      589.19      590.89     52.80 o 
 -11   3  14        6.33      -10.41     14.67 o 
  -9   3  14       51.92       62.07     19.15 o 
  -7   3  14     3063.79     3252.30    128.93 o 
  -5   3  14        0.00        5.04     24.02 o 
  -3   3  14     1727.16     1811.42     66.58 o 
  -1   3  14       54.40       52.28     19.30 o 
   1   3  14       64.65       88.19     22.69 o 
   3   3  14       17.06        5.64     18.83 o 
   5   3  14      651.15      620.25     52.57 o 
   7   3  14       79.77       77.38     27.68 o 
   9   3  14      870.20      862.17     66.01 o 
  11   3  14      288.26      304.18     43.56 o 
  13   3  14      153.63      121.71     36.17 o 
  15   3  14       58.68       29.86     59.36 o 
  17   3  14        0.03      -43.16     49.14 o 
  19   3  14        3.06      -56.78     56.78 o 
 -34   4  14       20.30       82.96     56.88 o 
 -32   4  14       28.64        9.64     44.70 o 
 -30   4  14       77.84      106.99     39.49 o 
 -28   4  14       73.83       77.67     34.02 o 
 -26   4  14      221.13      219.33     41.84 o 
 -24   4  14        0.16       44.33     24.40 o 
 -22   4  14      566.61      451.50     49.30 o 
 -20   4  14       78.50       55.27     22.93 o 
 -18   4  14     1732.89     1710.11     72.70 o 
 -16   4  14       79.85       57.94     20.18 o 
 -14   4  14      170.56      259.12     33.43 o 
 -12   4  14     2283.32     2174.24    106.07 o 
 -10   4  14      424.66      433.58     52.45 o 
  -8   4  14      550.18      503.45     55.35 o 
  -6   4  14      534.15      505.44     59.10 o 
  -4   4  14       27.55        0.24     27.30 o 
  -2   4  14       12.74       25.01     25.44 o 
   0   4  14      320.94      293.62     47.80 o 
   2   4  14        0.01       14.04     26.99 o 
   4   4  14      774.29      537.26    141.14 o 
   6   4  14      198.62      158.54     33.10 o 
   8   4  14      398.22      482.25     58.07 o 
  10   4  14      249.70      305.25     46.09 o 
  12   4  14      204.02      195.73     42.24 o 
  14   4  14        8.01      -15.70     31.87 o 
  16   4  14        0.12       -1.62     43.68 o 
  18   4  14       52.12       78.62     82.99 o 
 -31   5  14      131.24      180.07    128.85 o 
 -29   5  14        4.94       -8.14     36.04 o 
 -27   5  14      117.83       77.41     52.22 o 
 -25   5  14       26.71       38.76     41.31 o 
 -23   5  14      417.43      367.49     48.23 o 
 -21   5  14      788.37      738.31    107.13 o 
 -19   5  14      699.41      787.29     74.34 o 
 -17   5  14      642.20      733.26     60.51 o 
 -15   5  14       27.56       26.52     32.35 o 
 -13   5  14        3.12      -12.95     22.35 o 
 -11   5  14      443.57      449.53     57.91 o 
  -9   5  14      772.31      823.36     87.39 o 
  -7   5  14     1051.88      959.55     81.50 o 
  -5   5  14      237.64      225.92     46.93 o 
  -3   5  14      871.76      810.36     77.92 o 
  -1   5  14      224.59      253.66     38.19 o 
   1   5  14     1071.43      959.17     87.71 o 
   3   5  14      196.90      183.49     45.54 o 
   5   5  14        2.53      -27.67     27.67 o 
   7   5  14      179.97      150.84     47.58 o 
   9   5  14      270.59      251.37     85.18 o 
  11   5  14        8.41       25.89     37.81 o 
  13   5  14        0.02       55.10     43.15 o 
  15   5  14        6.26       12.80     44.46 o 
 -28   6  14       14.98      -43.68     43.68 o 
 -26   6  14       15.83       -9.58     41.35 o 
 -24   6  14        1.36       46.75     41.35 o 
 -22   6  14      312.03      428.03     95.01 o 
 -20   6  14        0.88      -23.14     23.14 o 
 -18   6  14      187.40      202.96     38.62 o 
 -16   6  14      100.38      106.88     52.02 o 
 -14   6  14      200.93      157.02     42.91 o 
 -12   6  14       34.99       -0.22     30.08 o 
 -10   6  14      155.52      181.50     65.52 o 
  -8   6  14     1782.79     1623.14    113.54 o 
  -6   6  14      307.25      284.85     53.99 o 
  -4   6  14      442.77      445.60     63.27 o 
  -2   6  14      946.17      995.35     90.37 o 
   0   6  14       31.62       47.73     37.62 o 
   2   6  14      839.56      884.88    208.64 o 
   4   6  14       22.16       72.59     48.04 o 
   6   6  14        1.21      -30.57     32.43 o 
   8   6  14      115.49      167.07     52.50 o 
  10   6  14        5.39       81.08     48.18 o 
  12   6  14       22.14       65.51     69.88 o 
 -27   7  14      114.73      161.61     82.99 o 
 -25   7  14       45.88      137.58     76.43 o 
 -23   7  14        5.65       -9.36     36.69 o 
 -21   7  14       38.82       22.32     40.93 o 
 -19   7  14       99.38      104.83     44.78 o 
 -17   7  14       78.38       88.11     42.45 o 
 -15   7  14        6.99       14.69     33.55 o 
 -13   7  14       28.04       15.62     35.12 o 
 -11   7  14      201.58      175.81     46.33 o 
  -9   7  14       31.87       22.71     34.72 o 
  -7   7  14        0.00       -9.08     28.26 o 
  -5   7  14        6.24       12.78     36.26 o 
  -3   7  14      209.08      235.03     53.79 o 
  -1   7  14      183.64      296.08     59.32 o 
   1   7  14      135.28       53.31     43.16 o 
   3   7  14       54.01      116.08     49.74 o 
   5   7  14        4.13      -15.69     41.61 o 
   7   7  14        9.58       -2.18     40.15 o 
   9   7  14        6.17       -1.26     43.83 o 
 -22   8  14       11.00      -52.41     52.41 o 
 -20   8  14       46.83      102.64     72.07 o 
 -18   8  14        2.75       30.03     40.06 o 
 -16   8  14       59.20        9.38     39.35 o 
 -14   8  14        0.01      -40.40     40.40 o 
 -12   8  14        8.37       29.48     40.15 o 
 -10   8  14       12.67       20.63     36.26 o 
  -8   8  14       29.13       16.10     38.28 o 
  -6   8  14       40.20       16.22     29.62 o 
  -4   8  14        3.52       19.53     40.06 o 
  -2   8  14        4.06      -28.39     37.62 o 
   0   8  14        0.04       28.08     43.99 o 
   2   8  14       89.22      241.61     62.18 o 
   4   8  14       73.63       83.36     56.78 o 
   6   8  14       11.21       30.57     65.51 o 
 -13   9  14        6.01      -54.59     54.59 o 
 -11   9  14       93.55       15.29     67.70 o 
  -9   9  14        9.26       65.51     63.33 o 
  -7   9  14       33.79       56.78     65.51 o 
  -5   9  14       44.79       84.68     52.41 o 
  -3   9  14       87.37      144.14     80.80 o 
 -37   1  15       21.63      -26.13     47.08 o 
 -35   1  15       85.98       58.96     49.34 o 
 -33   1  15      329.18      240.20     63.74 o 
 -31   1  15      127.61      120.34     39.31 o 
 -29   1  15      484.89      516.59     96.53 o 
 -27   1  15       59.20       18.76     38.39 o 
 -25   1  15     1215.89     1154.58    102.84 o 
 -23   1  15      171.46      214.86     46.52 o 
 -21   1  15     1251.57     1298.34     80.39 o 
 -19   1  15     1719.98     1611.59     59.27 o 
 -17   1  15      268.04      276.18     21.52 o 
 -15   1  15     1347.27     1154.87     35.17 o 
 -13   1  15      382.98      431.57     23.84 o 
 -11   1  15       89.16       87.50     13.33 o 
  -9   1  15      556.15      652.69     49.82 o 
  -7   1  15     1420.11     1239.15     51.93 o 
  -5   1  15     3127.27     3323.29     94.31 o 
  -3   1  15     1629.38     1411.25    136.88 o 
  -1   1  15     1311.21     1295.32     61.42 o 
   1   1  15      371.76      372.57     37.81 o 
   3   1  15       63.00       58.04     22.10 o 
   5   1  15      442.06      429.17     44.03 o 
   7   1  15       52.69       31.19     22.50 o 
   9   1  15      361.62      349.21     45.81 o 
  11   1  15        7.11       17.32     29.30 o 
  13   1  15      257.79      274.27     46.01 o 
  15   1  15      611.08      563.73     80.87 o 
  17   1  15      364.96      309.05     51.08 o 
  19   1  15        1.05       20.42     46.25 o 
 -36   2  15       13.53       80.70     41.82 o 
 -34   2  15       41.10       35.48     48.77 o 
 -32   2  15       77.36       87.23     51.96 o 
 -30   2  15      113.63       63.87     33.56 o 
 -28   2  15       42.34       46.06     28.55 o 
 -26   2  15      312.42      263.17     43.24 o 
 -24   2  15      191.15      138.49     33.32 o 
 -22   2  15      571.65      494.67     49.30 o 
 -20   2  15       18.62        9.80     16.27 o 
 -18   2  15      159.93      172.27     23.99 o 
 -16   2  15      175.55      201.64     24.72 o 
 -14   2  15       35.43       45.79     18.00 o 
 -12   2  15       57.42       37.93     16.78 o 
 -10   2  15       31.25       39.56     16.60 o 
  -8   2  15     1382.77     1345.79     74.57 o 
  -6   2  15     2412.26     2597.49     78.48 o 
  -4   2  15        1.39        4.50     14.67 o 
  -2   2  15     3508.47     3965.92    149.40 o 
   0   2  15      236.28      177.52     38.75 o 
   2   2  15       20.49       37.29     20.42 o 
   4   2  15      252.64      237.86     34.59 o 
   6   2  15      406.40      303.96     64.44 o 
   8   2  15      242.71      242.44     35.51 o 
  10   2  15      359.44      349.55     53.01 o 
  12   2  15       50.05       36.47     29.53 o 
  14   2  15      134.51      109.17     37.08 o 
  16   2  15      167.34      180.26     46.23 o 
  18   2  15       14.41      -16.38     44.78 o 
 -35   3  15       13.47       13.24     40.75 o 
 -33   3  15       12.32       50.23     36.43 o 
 -31   3  15        2.95        9.61     31.99 o 
 -29   3  15       33.68       18.10     37.43 o 
 -27   3  15        5.88      -15.03     25.15 o 
 -25   3  15      167.75      179.62     38.48 o 
 -23   3  15      238.37      293.38     35.82 o 
 -21   3  15      775.09      816.40     72.53 o 
 -19   3  15      216.77      207.55     28.44 o 
 -17   3  15      173.13      223.46     28.25 o 
 -15   3  15      508.29      449.19     43.96 o 
 -13   3  15      404.99      383.24     38.84 o 
 -11   3  15       60.70       36.96     17.92 o 
  -9   3  15      137.60      117.43     23.31 o 
  -7   3  15      643.85      633.51     59.46 o 
  -3   3  15      232.55      276.61     34.87 o 
  -1   3  15       23.79       54.96     21.12 o 
   1   3  15        9.94      -12.44     17.54 o 
   3   3  15        4.59        0.58     19.65 o 
   5   3  15      437.76      551.09     50.79 o 
   7   3  15        0.12       -4.96     22.96 o 
   9   3  15      347.36      386.90     47.89 o 
  11   3  15      467.62      438.44     51.66 o 
  13   3  15       98.51      116.11     54.65 o 
  15   3  15       92.68      110.23     44.51 o 
  17   3  15      242.43      311.22     71.04 o 
 -34   4  15       18.53       29.29     40.76 o 
 -32   4  15       54.25       33.48     39.30 o 
 -30   4  15      120.16       97.82     40.84 o 
 -28   4  15      213.16      203.75     62.44 o 
 -26   4  15       71.42       68.39     35.68 o 
 -24   4  15      336.04      331.00     39.09 o 
 -22   4  15      145.57      110.33     28.99 o 
 -20   4  15     1559.16     1476.96     71.52 o 
 -18   4  15     1346.07     1281.83     65.62 o 
 -16   4  15      709.56      602.81     61.49 o 
 -14   4  15      693.91      674.35     67.19 o 
 -12   4  15      475.44      560.75     60.88 o 
 -10   4  15        0.21      -20.96     20.96 o 
  -8   4  15      486.47      601.70     99.39 o 
  -6   4  15      168.63      196.09     39.36 o 
  -4   4  15      157.81      243.10     43.83 o 
  -2   4  15      760.85      839.13     62.10 o 
   0   4  15     1451.04     1393.49    101.86 o 
   2   4  15      163.25      195.77     43.24 o 
   4   4  15        7.36        8.03     30.77 o 
   6   4  15       24.03       24.12     24.38 o 
   8   4  15       27.89       34.21     27.74 o 
  10   4  15       32.94       18.41     28.51 o 
  12   4  15       52.19       35.99     35.25 o 
  14   4  15        1.12       17.30     33.74 o 
  16   4  15       22.38       33.38     48.18 o 
 -31   5  15        0.17       17.97     38.65 o 
 -29   5  15        1.11       51.43     39.70 o 
 -27   5  15       19.42      -26.97     35.42 o 
 -25   5  15        5.61       -3.34     27.22 o 
 -23   5  15      107.82       45.14     30.45 o 
 -21   5  15       44.98       91.90     33.51 o 
 -19   5  15     1052.27     1173.59     77.80 o 
 -17   5  15        2.03        3.98     23.31 o 
 -15   5  15        6.50      -25.11     25.11 o 
 -13   5  15      108.92      122.99     56.78 o 
 -11   5  15      438.59      407.50     57.91 o 
  -9   5  15      257.46      150.70     38.61 o 
  -7   5  15      317.07      322.10     51.72 o 
  -5   5  15      935.36      782.14     78.01 o 
  -3   5  15        0.34      -13.23     26.99 o 
  -1   5  15      877.15      674.28     71.73 o 
   1   5  15       88.45       57.64     35.12 o 
   3   5  15     1405.15     1585.58    117.41 o 
   5   5  15        0.16       -8.63     32.96 o 
   7   5  15       83.41       68.98     39.36 o 
   9   5  15       79.72       19.65     38.61 o 
  11   5  15      135.75      115.46     46.25 o 
  13   5  15       36.38        2.18     56.78 o 
 -28   6  15        2.74       52.41     69.88 o 
 -26   6  15       16.76       27.99     41.94 o 
 -24   6  15        7.84      -35.68     36.26 o 
 -22   6  15       14.04       41.06     31.45 o 
 -20   6  15        9.43       -6.45     25.62 o 
 -18   6  15      149.49      118.31     33.91 o 
 -16   6  15      340.20      284.53     44.41 o 
 -14   6  15      290.85      210.05    107.02 o 
 -12   6  15       18.55       -8.50     28.29 o 
 -10   6  15      355.44      449.07     63.32 o 
  -8   6  15      200.26      124.09     49.14 o 
  -6   6  15      145.42      126.67     60.06 o 
  -4   6  15       59.70      101.55     38.61 o 
  -2   6  15      558.21      681.53     93.93 o 
   0   6  15      558.57      660.92    166.01 o 
   2   6  15      491.95      548.15     74.09 o 
   4   6  15        2.42       48.04     42.44 o 
   6   6  15        7.00       17.88     36.96 o 
   8   6  15       60.35      138.16     49.34 o 
  10   6  15      131.23       98.07     49.34 o 
 -25   7  15       30.08       41.49     67.70 o 
 -23   7  15        0.82       -2.43     40.93 o 
 -21   7  15        4.80      -12.01     33.97 o 
 -19   7  15       28.58      -24.67     44.77 o 
 -17   7  15      340.34      387.59     66.36 o 
 -15   7  15       15.97      -29.22     29.22 o 
 -13   7  15       25.81       18.38     41.49 o 
 -11   7  15        3.00      -30.68     31.99 o 
  -9   7  15      251.33       67.20     87.36 o 
  -7   7  15       72.76       30.10     35.42 o 
  -5   7  15      261.26      216.95     52.51 o 
  -3   7  15      302.88      186.55     52.24 o 
  -1   7  15       37.37       70.81     32.73 o 
   1   7  15      256.57      319.44     60.99 o 
   3   7  15        0.11      -34.81     39.17 o 
   5   7  15        0.42       11.89     40.93 o 
   7   7  15      148.03       84.05     52.44 o 
   9   7  15      141.59      165.98     82.99 o 
 -20   8  15       14.53      -30.57     52.41 o 
 -18   8  15       44.16        6.89     39.35 o 
 -16   8  15        0.43      -33.87     33.87 o 
 -14   8  15       58.34       16.70     39.35 o 
 -12   8  15      136.59      155.25     53.98 o 
 -10   8  15       31.60       11.25     40.90 o 
  -8   8  15      137.38      165.09     54.81 o 
  -6   8  15       40.01       45.86     44.70 o 
  -4   8  15       17.85       45.48     50.23 o 
  -2   8  15       69.37      107.08     46.25 o 
   0   8  15        4.98        0.33     50.89 o 
   2   8  15        3.09      -19.98     41.35 o 
   4   8  15        0.98      -34.94     54.59 o 
  -9   9  15        0.89        0.00     56.78 o 
  -7   9  15        3.51       76.43     69.88 o 
 -36   0  16      143.72      209.66     91.72 o 
 -34   0  16       53.45       80.80     69.88 o 
 -32   0  16      863.05      561.46    117.97 o 
 -30   0  16       10.76       13.10     52.41 o 
 -28   0  16     2771.93     2996.16    216.51 o 
 -26   0  16        3.78       24.02     45.86 o 
 -24   0  16     2428.58     2267.89    131.21 o 
 -22   0  16      205.36      224.33     39.36 o 
 -20   0  16     1086.24     1073.84    156.25 o 
 -18   0  16      565.22      445.16     35.65 o 
 -16   0  16     1504.57     1542.80     85.69 o 
 -14   0  16        7.98       16.72     14.04 o 
 -12   0  16       68.75       66.25     36.03 o 
 -10   0  16     8536.51     8083.05    222.98 o 
  -8   0  16        5.57       12.48     15.72 o 
  -6   0  16      376.87      319.27     37.63 o 
  -4   0  16        2.56      -10.92     16.16 o 
  -2   0  16      147.65      233.69     48.05 o 
   0   0  16      448.88      377.91     63.35 o 
   2   0  16       53.60      283.90     58.96 o 
   4   0  16     2452.84     2742.65    170.60 o 
   6   0  16       24.05      -13.10     37.12 o 
   8   0  16       52.19       89.54     50.23 o 
  10   0  16      557.55      519.89     96.11 o 
  12   0  16        0.38       10.92     50.23 o 
  14   0  16      664.38      554.86    113.59 o 
  16   0  16      103.99       63.33     69.88 o 
  18   0  16      101.09      108.41     51.32 o 
 -37   1  16       14.55       -1.97     46.93 o 
 -35   1  16        0.22      -13.95     57.87 o 
 -33   1  16       25.95       47.40     46.93 o 
 -31   1  16       31.50        4.04     29.06 o 
 -29   1  16      553.28      618.73     66.03 o 
 -27   1  16      986.16     1071.79     77.40 o 
 -25   1  16      479.28      364.47     45.81 o 
 -23   1  16      534.94      588.56     54.36 o 
 -21   1  16        6.57       26.31     20.10 o 
 -19   1  16      809.97      784.40     45.21 o 
 -17   1  16       44.50       39.93     19.05 o 
 -15   1  16      246.26      248.22     22.05 o 
 -13   1  16     2014.73     2149.52     53.19 o 
 -11   1  16      404.81      484.40     29.48 o 
  -9   1  16       72.41       48.94     15.32 o 
  -7   1  16       25.28       42.85     13.03 o 
  -5   1  16     1028.71      968.83     72.48 o 
  -3   1  16      477.57      483.20     40.58 o 
  -1   1  16      165.33      162.75     26.09 o 
   1   1  16      442.29      437.48     42.12 o 
   3   1  16      777.45      871.22     70.43 o 
   5   1  16      992.59     1033.74    114.90 o 
   7   1  16      643.41      596.16     55.67 o 
   9   1  16       23.60       35.52     25.52 o 
  11   1  16       15.64        2.59     25.30 o 
  13   1  16       66.84       64.90     34.29 o 
  15   1  16       16.24       39.08     35.17 o 
  17   1  16       18.58       40.01     37.23 o 
 -36   2  16       11.56       33.73     53.76 o 
 -34   2  16      190.42      165.55     45.80 o 
 -32   2  16        0.47       -0.91     44.57 o 
 -30   2  16       34.15       19.73     30.36 o 
 -28   2  16      401.53      372.32     48.55 o 
 -26   2  16      850.35      894.34     70.19 o 
 -24   2  16      269.37      278.62     41.28 o 
 -22   2  16      107.13      135.92     31.04 o 
 -20   2  16      179.07      204.26     27.21 o 
 -18   2  16       72.84       45.19     36.57 o 
 -16   2  16        7.32      -11.69     11.69 o 
 -14   2  16      115.24      101.67     24.43 o 
 -12   2  16     3176.98     3204.08    127.34 o 
 -10   2  16     2567.46     2820.61    111.36 o 
  -8   2  16       89.69       55.65     22.35 o 
  -6   2  16      243.64      253.74     27.71 o 
  -4   2  16       87.18      170.29     25.51 o 
  -2   2  16      615.69      603.55     53.93 o 
   0   2  16       50.63      126.76     32.92 o 
   2   2  16       18.82        5.60     20.81 o 
   4   2  16       45.58       31.44     21.83 o 
   6   2  16      407.93      298.62     60.90 o 
   8   2  16      175.12      114.50     35.30 o 
  10   2  16       27.83       31.40     27.87 o 
  12   2  16        9.88       17.77     29.09 o 
  14   2  16      206.85      283.36     49.24 o 
  16   2  16        1.91        0.72     43.41 o 
  18   2  16      322.71      393.14    109.20 o 
 -35   3  16        8.56      -28.65     36.79 o 
 -33   3  16        2.11       56.42     38.35 o 
 -31   3  16       98.06       97.61     38.39 o 
 -29   3  16       79.35       -4.07     28.89 o 
 -27   3  16       65.95       78.03     31.45 o 
 -25   3  16      196.65      187.90     36.77 o 
 -23   3  16      814.00      782.34     51.93 o 
 -21   3  16      352.59      351.54     36.19 o 
 -19   3  16     1642.77     1692.33     83.93 o 
 -17   3  16     2327.16     1926.66     67.97 o 
 -15   3  16      179.01      257.25     32.25 o 
 -13   3  16      452.98      537.90     63.45 o 
 -11   3  16      629.25      583.67     50.03 o 
  -9   3  16      560.00      489.16     41.46 o 
  -7   3  16      542.88      547.48    125.61 o 
  -5   3  16       12.26       62.68     34.94 o 
  -3   3  16        1.49       10.77     23.01 o 
  -1   3  16       55.16       85.74     51.32 o 
   1   3  16     2659.33     2953.29    101.68 o 
   3   3  16      425.05      395.40     50.98 o 
   5   3  16      123.17      110.66     37.41 o 
   7   3  16        1.29      -22.27     22.41 o 
   9   3  16       36.46       70.61     37.23 o 
  11   3  16       11.19      -25.74     26.02 o 
  13   3  16       32.20       34.65     33.86 o 
  15   3  16        3.57       20.42     34.82 o 
  17   3  16       33.80       82.99     78.62 o 
 -34   4  16        0.47        9.65     40.29 o 
 -32   4  16        0.20       17.59     37.85 o 
 -30   4  16        5.74        9.63     33.73 o 
 -28   4  16        0.18        5.40     30.03 o 
 -26   4  16      173.64      162.64     37.13 o 
 -24   4  16       30.93       57.86     25.79 o 
 -22   4  16       94.19       59.40     24.76 o 
 -20   4  16     1722.41     1676.31     77.17 o 
 -18   4  16        0.09       -2.62     19.86 o 
 -16   4  16      441.26      515.44     61.00 o 
 -14   4  16      112.92       97.99     53.51 o 
 -12   4  16     1139.47     1039.96     83.44 o 
 -10   4  16       10.79       25.95     26.12 o 
  -8   4  16     1369.75     1456.97     98.13 o 
  -6   4  16       48.13       59.77     29.22 o 
  -4   4  16      383.73      368.76     53.27 o 
  -2   4  16      134.79      161.45     39.80 o 
   0   4  16      519.84      580.97     76.46 o 
   2   4  16      127.77      119.09     37.25 o 
   4   4  16        4.31      -25.16     25.16 o 
   6   4  16       80.90       71.32     36.26 o 
   8   4  16      415.12      400.73     52.51 o 
  10   4  16       80.57       97.25     34.97 o 
  12   4  16       17.62       11.47     27.51 o 
  14   4  16        3.64       -3.72     35.01 o 
  16   4  16       11.03       52.41     78.62 o 
 -31   5  16       99.38      133.13     46.04 o 
 -29   5  16        4.70      -40.15     40.15 o 
 -27   5  16       79.78      106.52     47.20 o 
 -25   5  16      477.12      569.39     72.54 o 
 -23   5  16       70.14       35.95     29.53 o 
 -21   5  16      305.60      246.88     42.36 o 
 -19   5  16      364.27      361.56     66.17 o 
 -17   5  16        8.05       11.38     33.57 o 
 -15   5  16      156.88      155.26     42.28 o 
 -13   5  16        6.89      -20.80     20.80 o 
 -11   5  16      596.48      735.47     73.26 o 
  -9   5  16       65.65       32.71     32.96 o 
  -7   5  16       37.02       34.05     33.04 o 
  -5   5  16     2309.46     2141.11    159.62 o 
  -3   5  16     1352.50     1392.26    105.78 o 
  -1   5  16      973.91      870.42    110.34 o 
   1   5  16      247.00      285.00     56.35 o 
   3   5  16        5.95      -23.02     28.54 o 
   5   5  16      199.48      207.07     51.72 o 
   7   5  16      137.84      156.29     68.79 o 
   9   5  16       83.56        1.93     39.17 o 
  11   5  16       11.28       37.66     48.04 o 
 -28   6  16       21.09      117.93     82.98 o 
 -26   6  16       24.79       -3.28     40.40 o 
 -24   6  16       29.66       42.72     34.00 o 
 -22   6  16        8.57      -21.61     26.42 o 
 -20   6  16      286.34      267.91     44.79 o 
 -18   6  16       69.91       16.79     26.94 o 
 -16   6  16       41.61       14.08     25.81 o 
 -14   6  16       68.92       50.69     40.40 o 
 -12   6  16       12.12       36.31     33.17 o 
 -10   6  16      184.94      205.16     50.17 o 
  -8   6  16        3.90        5.17     35.12 o 
  -6   6  16       24.31       20.75     35.52 o 
  -4   6  16        0.56       40.22     36.68 o 
  -2   6  16      123.94      159.70     37.78 o 
   0   6  16      413.76      407.55     89.55 o 
   2   6  16      784.80      912.29     95.74 o 
   4   6  16       13.45       56.78     48.04 o 
   6   6  16      423.97      580.12    164.91 o 
   8   6  16       68.24      105.16     52.41 o 
  10   6  16       39.36       95.03     63.33 o 
 -25   7  16       54.80       -2.18     61.15 o 
 -23   7  16      114.75      101.80     47.57 o 
 -21   7  16      270.76      218.26     54.68 o 
 -19   7  16        2.94       -8.78     37.62 o 
 -17   7  16       36.93       77.30     40.90 o 
 -15   7  16       18.39       40.02     60.05 o 
 -13   7  16       49.90       39.71     37.81 o 
 -11   7  16      108.15      111.57     43.16 o 
  -9   7  16       14.31        3.50     33.17 o 
  -7   7  16        7.43      -30.96     30.96 o 
  -5   7  16        0.67       27.52     53.50 o 
  -3   7  16      391.97      461.51    133.24 o 
  -1   7  16       40.60       27.11     39.17 o 
   1   7  16      488.11      683.74    159.45 o 
   3   7  16      146.66      171.70     54.03 o 
   5   7  16        0.78       33.50     45.53 o 
   7   7  16       12.75       19.65     69.88 o 
 -20   8  16      139.32       61.15     67.70 o 
 -18   8  16        0.20       39.31     67.70 o 
 -16   8  16        3.80       40.44     44.70 o 
 -14   8  16       26.56       20.54     39.35 o 
 -12   8  16        0.92      -15.79     63.33 o 
 -10   8  16        4.07       17.05     41.49 o 
  -8   8  16       17.00       13.27     40.06 o 
  -6   8  16       18.11        3.28     38.60 o 
  -4   8  16       42.72       37.73     41.35 o 
  -2   8  16        7.98        1.87     31.92 o 
   0   8  16       13.20        1.86     47.08 o 
   2   8  16       39.72       41.49     63.33 o 
 -37   1  17        0.87      -21.70     47.79 o 
 -35   1  17       87.47       13.17     51.32 o 
 -33   1  17       19.44       77.44     57.87 o 
 -31   1  17       28.54       61.58     46.95 o 
 -29   1  17      298.37      425.27     51.82 o 
 -27   1  17       20.84       49.36     30.44 o 
 -25   1  17      588.67      679.04     60.35 o 
 -23   1  17      794.85      794.88     60.29 o 
 -21   1  17      687.23      695.43     73.80 o 
 -19   1  17      303.79      292.44     30.31 o 
 -17   1  17     3528.63     3844.53     99.88 o 
 -15   1  17      363.27      344.90     28.39 o 
 -13   1  17        1.70        8.35     12.83 o 
 -11   1  17      977.93     1136.25     54.88 o 
  -9   1  17      564.57      672.41     49.03 o 
  -7   1  17      543.66      476.39     78.30 o 
  -5   1  17      830.81     1015.36     56.27 o 
  -3   1  17        8.95        1.46     15.13 o 
  -1   1  17      455.22      472.92     72.34 o 
   1   1  17      155.29      210.00     32.25 o 
   3   1  17      506.85      512.57     48.95 o 
   5   1  17      617.58      583.64     79.72 o 
   7   1  17      210.52      208.83     36.52 o 
   9   1  17       31.70       35.96     28.35 o 
  11   1  17       31.77       28.97     34.87 o 
  13   1  17       20.29       20.37     29.52 o 
  15   1  17      162.31      185.05     49.58 o 
  17   1  17      237.80      281.49     66.53 o 
 -36   2  17       12.47      -34.10     40.06 o 
 -34   2  17        4.91      -13.24     34.05 o 
 -32   2  17       48.22       32.34     34.69 o 
 -30   2  17        1.81      -26.93     26.93 o 
 -28   2  17      115.91      143.64     36.60 o 
 -26   2  17       96.95      144.22     34.45 o 
 -24   2  17       17.09       32.59     25.15 o 
 -22   2  17        0.26       -0.19     20.86 o 
 -20   2  17      342.51      451.92     38.28 o 
 -18   2  17      596.76      541.31     40.09 o 
 -16   2  17      319.79      318.05     36.35 o 
 -14   2  17     1874.85     1857.09     72.75 o 
 -12   2  17      379.89      486.60     59.09 o 
 -10   2  17      207.68      340.87     43.83 o 
  -8   2  17      744.21      749.92     80.84 o 
  -6   2  17       95.61       62.04     28.62 o 
  -4   2  17      545.69      560.26     42.74 o 
  -2   2  17     1403.44     1402.15     71.97 o 
   0   2  17       15.05       10.74     17.56 o 
   2   2  17       18.73       20.32     21.46 o 
   4   2  17      821.65      817.95     62.12 o 
   6   2  17        0.09      -18.84     27.09 o 
   8   2  17       40.31       47.80     28.57 o 
  10   2  17        6.99        7.43     28.23 o 
  12   2  17        0.01       22.06     34.00 o 
  14   2  17        1.53       13.90     33.54 o 
  16   2  17      116.02      104.03     66.08 o 
 -35   3  17        9.00       86.00     42.55 o 
 -33   3  17       11.75       23.24     36.36 o 
 -31   3  17       82.24       91.50     51.53 o 
 -29   3  17        5.23      -18.04     43.37 o 
 -27   3  17      133.59       99.74     31.81 o 
 -25   3  17      357.12      362.39     47.00 o 
 -23   3  17      172.10      168.12     30.11 o 
 -21   3  17       64.00       41.65     29.63 o 
 -19   3  17      664.82      614.58     46.23 o 
 -17   3  17       20.94       10.24     17.67 o 
 -15   3  17      370.53      360.24     38.16 o 
 -13   3  17     1213.42     1434.58     89.42 o 
 -11   3  17      582.49      510.47     68.66 o 
  -9   3  17        1.86      -15.13     15.13 o 
  -7   3  17       13.05        6.83     23.60 o 
  -5   3  17      448.35      447.29    107.04 o 
  -3   3  17       92.10       93.61     33.87 o 
  -1   3  17      231.78      183.72     40.93 o 
   1   3  17       45.45       78.20     36.07 o 
   3   3  17      234.07      182.12     34.87 o 
   5   3  17       63.86       50.62     27.51 o 
   7   3  17        7.38        9.35     38.97 o 
   9   3  17      174.77      154.79     38.82 o 
  11   3  17      195.29      179.99     42.76 o 
  13   3  17       11.47        7.75     32.98 o 
  15   3  17       96.93       83.07     44.09 o 
 -34   4  17       50.37      105.42     47.78 o 
 -32   4  17        0.00       22.73     38.97 o 
 -30   4  17       89.99       30.70     35.32 o 
 -28   4  17       28.61        6.67     28.55 o 
 -26   4  17       51.59       19.09     28.22 o 
 -24   4  17      666.54      679.33     58.03 o 
 -22   4  17      386.01      427.99     44.14 o 
 -20   4  17      757.89      673.10     64.64 o 
 -18   4  17     1608.62     1519.72     86.06 o 
 -16   4  17     1094.67     1118.20     87.21 o 
 -14   4  17       98.45       91.91     45.86 o 
 -12   4  17      132.78      136.33     44.77 o 
 -10   4  17       70.93      103.15     36.07 o 
  -8   4  17      174.06      242.37     50.23 o 
  -6   4  17      197.78      292.51     49.13 o 
  -4   4  17      278.93      247.08     47.09 o 
  -2   4  17      567.64      689.68     74.14 o 
   0   4  17        8.11       13.54     45.86 o 
   2   4  17      230.02      229.03     50.34 o 
   4   4  17       77.50       70.40     39.17 o 
   6   4  17        0.66        0.30     33.87 o 
   8   4  17      117.22      150.48     48.63 o 
  10   4  17        0.49       -7.41     69.88 o 
  12   4  17       37.40       28.88     35.50 o 
  14   4  17        4.78       48.04     69.88 o 
 -31   5  17      139.95      113.44     55.34 o 
 -29   5  17        2.43       17.10     40.72 o 
 -27   5  17        8.46       66.43     42.44 o 
 -25   5  17       29.54       -8.55     28.12 o 
 -23   5  17       63.17      123.26     58.39 o 
 -21   5  17      551.29      442.00     81.53 o 
 -19   5  17      220.97      213.09     47.14 o 
 -17   5  17     2310.29     2116.08    114.31 o 
 -15   5  17      157.17      111.80     40.06 o 
 -13   5  17       82.48       45.86     34.11 o 
 -11   5  17       53.15       46.64     31.99 o 
  -9   5  17       73.81      125.18     40.73 o 
  -7   5  17      674.96      633.24     85.20 o 
  -5   5  17       51.95      -31.67     58.96 o 
  -3   5  17       21.70        1.85     25.02 o 
  -1   5  17       19.87       62.24     37.06 o 
   1   5  17     1104.03     1166.50    102.74 o 
   3   5  17      530.34      491.22     69.30 o 
   5   5  17       68.02       56.26     42.45 o 
   7   5  17      298.69      378.73     64.86 o 
   9   5  17        0.01        0.00     37.62 o 
  11   5  17       19.47        3.28     39.35 o 
 -28   6  17        7.74      -30.57     63.33 o 
 -26   6  17       10.21      -10.88     40.40 o 
 -24   6  17       40.19       10.11     33.32 o 
 -22   6  17       38.05       22.99     32.98 o 
 -20   6  17       67.55      115.72     47.88 o 
 -18   6  17       47.15       41.66     28.93 o 
 -16   6  17        0.06       13.62     32.32 o 
 -14   6  17      452.15      545.66    121.23 o 
 -12   6  17       44.45       44.63     36.20 o 
 -10   6  17      628.62      538.88     86.29 o 
  -8   6  17      223.34      180.03     91.73 o 
  -6   6  17        0.66       83.97     40.72 o 
  -4   6  17        3.36       -1.04     43.68 o 
  -2   6  17       95.60      103.66     42.91 o 
   0   6  17      183.08      262.08     59.70 o 
   2   6  17        5.81       31.68     42.44 o 
   4   6  17      461.02      361.93     69.45 o 
   6   6  17      163.06      103.04     50.33 o 
   8   6  17       77.73      147.33     78.62 o 
  10   6  17       65.02      117.93     80.80 o 
 -25   7  17       71.20      135.40     74.25 o 
 -23   7  17       35.14       48.73     43.83 o 
 -21   7  17       38.35       53.22     43.50 o 
 -19   7  17      211.32      270.35     60.63 o 
 -17   7  17      120.35      162.16     68.79 o 
 -15   7  17       34.76        6.50     34.72 o 
 -13   7  17       19.21       88.02     44.77 o 
 -11   7  17      103.41       16.14     35.12 o 
  -9   7  17       63.28       62.02     72.07 o 
  -7   7  17        3.05        1.95     38.22 o 
  -5   7  17       93.73       95.82     43.99 o 
  -3   7  17       75.96       56.12     33.97 o 
  -1   7  17      422.38      507.04     76.81 o 
   1   7  17       52.70       17.59     42.39 o 
   3   7  17       13.91      -36.44     39.35 o 
   5   7  17        0.69      -56.78     56.78 o 
   7   7  17       24.36      146.32     89.54 o 
 -20   8  17        3.52      -24.02     56.78 o 
 -18   8  17       35.68       52.41     67.70 o 
 -16   8  17       46.24       52.41     69.88 o 
 -14   8  17        5.75      -33.50     33.50 o 
 -12   8  17       84.51       10.76     42.45 o 
 -10   8  17       31.27       44.71     46.93 o 
  -8   8  17        0.22        0.00     43.24 o 
  -6   8  17       84.69       15.74     56.78 o 
  -4   8  17       45.57       43.86     46.93 o 
  -2   8  17       10.98        4.37     61.15 o 
   0   8  17        9.57       19.65     65.51 o 
 -36   0  18        0.09       -8.74     65.51 o 
 -34   0  18       52.04       74.25     69.88 o 
 -32   0  18       48.38       67.70     69.88 o 
 -30   0  18      390.20      633.42    117.95 o 
 -28   0  18      967.10      841.18    126.72 o 
 -26   0  18       82.87       89.54     61.15 o 
 -24   0  18     2460.98     2239.35    196.82 o 
 -22   0  18     2021.52     2013.71    183.66 o 
 -20   0  18     3319.46     2954.26    192.57 o 
 -18   0  18     3318.22     3111.32    119.84 o 
 -16   0  18       36.62       57.93     21.37 o 
 -14   0  18     2292.17     2341.88     90.90 o 
 -12   0  18      665.82      671.30     52.25 o 
 -10   0  18      135.23      127.77     26.12 o 
  -8   0  18     4696.39     4504.57    149.21 o 
  -6   0  18      692.54      847.32    114.70 o 
  -4   0  18       11.20       40.93     30.57 o 
  -2   0  18        0.34        7.18     20.96 o 
   0   0  18      738.63      878.29    100.50 o 
   2   0  18       41.76       61.15     39.31 o 
   4   0  18     1114.28     1162.51    131.11 o 
   6   0  18       99.73       32.76     50.23 o 
   8   0  18       43.72       28.39     54.60 o 
  10   0  18        8.84      -34.94     43.68 o 
  12   0  18        8.15       -5.10     38.22 o 
  14   0  18      229.87      258.09     61.25 o 
  16   0  18      108.24      104.17     53.00 o 
 -37   1  18        3.49      -37.57     37.57 o 
 -35   1  18        4.02      -18.16     58.96 o 
 -33   1  18      100.26      158.05     55.97 o 
 -31   1  18       10.58       60.88     43.99 o 
 -29   1  18      208.01      246.04     55.97 o 
 -27   1  18       34.32       65.71     29.71 o 
 -25   1  18      660.12      752.13     63.48 o 
 -23   1  18     1296.69     1083.86     71.31 o 
 -21   1  18      732.40      809.12     60.42 o 
 -19   1  18      256.48      225.16     34.62 o 
 -17   1  18      836.99     1017.49     55.13 o 
 -15   1  18       50.65       41.14     15.88 o 
 -13   1  18       10.10       31.06     16.00 o 
 -11   1  18      777.63      792.08     50.74 o 
  -9   1  18       78.88       89.50     19.56 o 
  -7   1  18      488.85      537.46     40.51 o 
  -5   1  18     1211.05     1140.99     61.59 o 
  -3   1  18      108.93       53.24     20.57 o 
  -1   1  18       76.39       74.62     23.74 o 
   1   1  18      415.23      377.40     41.34 o 
   3   1  18      392.19      359.77     66.78 o 
   5   1  18       48.88       27.72     24.00 o 
   7   1  18       14.15       43.64     28.08 o 
   9   1  18       76.19       71.21     32.16 o 
  11   1  18       79.14      121.25     44.00 o 
  13   1  18        9.76       34.68     36.24 o 
  15   1  18       48.59       15.91     35.99 o 
  17   1  18      110.42      181.26     87.36 o 
 -36   2  18        6.90       40.32     53.26 o 
 -34   2  18        4.36      -14.23     43.15 o 
 -32   2  18      110.14      128.44     41.36 o 
 -30   2  18        9.70      -15.83     27.68 o 
 -28   2  18      135.67      111.66     51.03 o 
 -26   2  18       20.96        6.72     48.43 o 
 -24   2  18      687.23      642.84     84.58 o 
 -22   2  18        1.88       34.63     23.09 o 
 -20   2  18        0.33       23.48     18.08 o 
 -18   2  18      162.14      210.58     28.59 o 
 -16   2  18       35.81       62.17     22.63 o 
 -14   2  18     1410.29     1497.86     75.27 o 
 -12   2  18      565.77      508.12     52.31 o 
 -10   2  18     3656.68     3292.76    127.53 o 
  -8   2  18       75.85       74.01     27.29 o 
  -6   2  18        0.29       -9.83     21.62 o 
  -4   2  18      844.16     1073.77    306.99 o 
  -2   2  18      725.95      654.91     50.43 o 
   0   2  18       61.44       75.00     24.72 o 
   2   2  18        0.52        1.99     21.41 o 
   4   2  18      388.19      355.08     44.53 o 
   6   2  18        0.50      -16.14     28.62 o 
   8   2  18        4.70        1.41     27.81 o 
  10   2  18      270.84      218.03     65.29 o 
  12   2  18        0.52       12.62     32.04 o 
  14   2  18        0.06      -16.63     34.71 o 
  16   2  18       14.77      -26.21     61.15 o 
 -35   3  18        7.98      -33.09     33.09 o 
 -33   3  18        8.03       18.88     35.86 o 
 -31   3  18       37.52       -9.27     47.48 o 
 -29   3  18      230.61      240.73     44.89 o 
 -27   3  18      475.54      394.30     52.76 o 
 -25   3  18      549.35      602.05     59.91 o 
 -23   3  18      641.96      634.72     60.54 o 
 -21   3  18        9.90       -1.81     19.91 o 
 -19   3  18     3005.24     2960.30    100.09 o 
 -17   3  18       12.81       29.64     21.50 o 
 -15   3  18     5483.62     5761.75    158.96 o 
 -13   3  18      319.62      335.61     37.79 o 
 -11   3  18        6.47       -5.39     18.29 o 
  -9   3  18      736.09      731.38     53.75 o 
  -7   3  18        2.44       11.23     20.96 o 
  -5   3  18        7.87        7.87     24.61 o 
  -3   3  18      132.92      115.30     36.97 o 
  -1   3  18      715.41      700.48     71.72 o 
   1   3  18      627.36      424.08     60.01 o 
   3   3  18      175.92      143.56     64.43 o 
   5   3  18      610.70      487.67     53.69 o 
   7   3  18       41.92       14.70     27.81 o 
   9   3  18       92.66       51.25     30.54 o 
  11   3  18       98.21       79.77     36.89 o 
  13   3  18        2.92       -6.39     39.16 o 
  15   3  18        2.64       28.39     50.89 o 
 -34   4  18        0.28       77.05     41.73 o 
 -32   4  18       27.71      -11.08     32.88 o 
 -30   4  18       41.90       85.32     37.24 o 
 -28   4  18        4.50      -22.11     27.63 o 
 -26   4  18        8.04      -26.59     26.61 o 
 -24   4  18      176.52      205.80     34.51 o 
 -22   4  18        2.24        0.97     19.72 o 
 -20   4  18      667.14      737.59     63.06 o 
 -18   4  18      162.76      192.34     36.72 o 
 -16   4  18       25.71       61.15     31.45 o 
 -14   4  18        1.32      -22.09     26.11 o 
 -12   4  18      591.87      560.29    113.60 o 
 -10   4  18       33.25       58.16     31.63 o 
  -8   4  18       35.17       38.61     57.87 o 
  -6   4  18        1.79        4.37     27.80 o 
  -4   4  18      210.07      238.37     47.08 o 
  -2   4  18      353.36      380.19     58.45 o 
   0   4  18      301.44      264.14    240.26 o 
   2   4  18        8.23       84.05     39.35 o 
   4   4  18       79.60      140.14     60.06 o 
   6   4  18      772.19      818.56    116.88 o 
   8   4  18        5.32        3.44     60.05 o 
  10   4  18       60.07        9.11     40.06 o 
  12   4  18      137.92      169.05     56.14 o 
 -31   5  18        0.01        9.88     43.83 o 
 -29   5  18      112.80      181.76     60.28 o 
 -27   5  18      109.49       94.32     48.77 o 
 -25   5  18      206.53      271.86     46.75 o 
 -23   5  18        0.00      -13.30     27.24 o 
 -21   5  18      251.31      398.46     74.93 o 
 -19   5  18      333.11      282.03     53.09 o 
 -17   5  18        7.18       50.75     32.32 o 
 -15   5  18      401.24      344.06     58.14 o 
 -13   5  18        0.04      -12.60     26.99 o 
 -11   5  18      329.99      429.86     60.87 o 
  -9   5  18       61.45      117.51     40.06 o 
  -7   5  18       79.18       74.43     38.24 o 
  -5   5  18      149.11      186.80     44.70 o 
  -3   5  18       64.72      135.32     42.50 o 
  -1   5  18      180.56      301.73     58.97 o 
   1   5  18      102.29      132.78     55.69 o 
   3   5  18      845.70      871.59     92.69 o 
   5   5  18        2.23       54.08     39.17 o 
   7   5  18       47.31       23.70     63.33 o 
   9   5  18      124.21      144.89     55.59 o 
  11   5  18        0.02       30.57     65.51 o 
 -26   6  18        9.53       16.42     53.26 o 
 -24   6  18       32.35       60.03     35.32 o 
 -22   6  18        4.66       -8.03     29.34 o 
 -20   6  18      213.95      255.20     46.01 o 
 -18   6  18      131.74      103.85     34.35 o 
 -16   6  18       52.84       43.68     38.61 o 
 -14   6  18        0.15       38.98     39.31 o 
 -12   6  18       50.00       35.17     64.42 o 
 -10   6  18        0.12       50.84     38.51 o 
  -8   6  18      330.46      353.31     61.78 o 
  -6   6  18      625.81      522.69     74.90 o 
  -4   6  18      150.65      107.92     44.70 o 
  -2   6  18       47.89       28.62     36.96 o 
   0   6  18      187.65      154.52     55.34 o 
   2   6  18       13.74       14.11     44.77 o 
   4   6  18      264.36      176.78     69.89 o 
   6   6  18        9.52       -3.54     39.18 o 
   8   6  18       33.38       10.92     74.25 o 
 -25   7  18       62.83       19.65     61.15 o 
 -23   7  18       50.73       15.29     69.88 o 
 -21   7  18       16.11       14.78     63.33 o 
 -19   7  18       57.55      106.64     46.25 o 
 -17   7  18       61.93       34.94     41.69 o 
 -15   7  18        0.00       -4.77     37.24 o 
 -13   7  18        4.79      -34.70     34.72 o 
 -11   7  18        0.03       13.36     39.17 o 
  -9   7  18      155.69      171.02     63.33 o 
  -7   7  18       40.29       17.02     44.77 o 
  -5   7  18       48.65       88.39     55.69 o 
  -3   7  18       21.63       71.78     82.98 o 
  -1   7  18       58.73       90.08     95.00 o 
   1   7  18      110.68      156.90     59.32 o 
   3   7  18       14.43      102.64     74.25 o 
   5   7  18       35.07      109.19     76.43 o 
 -18   8  18        1.10      -13.10     56.78 o 
 -16   8  18       14.58        0.00     63.33 o 
 -14   8  18        0.01       17.47     63.33 o 
 -12   8  18        2.59       30.57     65.51 o 
 -10   8  18        0.96        6.55     54.59 o 
  -8   8  18        2.27       34.94     65.51 o 
  -6   8  18        8.56       -8.74     58.96 o 
  -4   8  18       32.08       48.04     72.07 o 
  -2   8  18       20.36       21.84     67.70 o 
 -37   1  19       23.83      -47.08     47.08 o 
 -35   1  19       32.99      -11.35     43.15 o 
 -33   1  19        1.23        2.86     42.44 o 
 -31   1  19      254.32      401.34     71.50 o 
 -29   1  19       20.10        2.18     33.97 o 
 -27   1  19      933.98      689.41     83.43 o 
 -25   1  19     1008.82      732.72     81.10 o 
 -23   1  19      417.93      443.25    116.32 o 
 -21   1  19      362.76      304.57     40.25 o 
 -19   1  19     2582.00     2569.47     79.68 o 
 -17   1  19     3456.10     3337.21    114.94 o 
 -15   1  19      352.17      331.63     40.67 o 
 -13   1  19     1287.69     1186.88     74.17 o 
 -11   1  19     1086.70     1249.17     65.80 o 
  -9   1  19      719.47      665.13     59.72 o 
  -7   1  19      185.80      179.26     39.16 o 
  -5   1  19      197.54      165.60     26.23 o 
  -3   1  19      539.93      522.31     66.99 o 
  -1   1  19       11.75       34.93     26.25 o 
   1   1  19       10.35       30.76     21.75 o 
   3   1  19      962.68      941.48     76.79 o 
   5   1  19      217.71      165.05     52.73 o 
   7   1  19      238.35      323.46     47.42 o 
   9   1  19        5.35       41.87     32.64 o 
  11   1  19      240.49      305.09     53.38 o 
  13   1  19        2.28       10.25     33.86 o 
  15   1  19        1.22      -40.84     43.99 o 
 -36   2  19       58.60       97.87     57.89 o 
 -34   2  19       79.88      111.00     51.27 o 
 -32   2  19        9.23      -14.45     65.51 o 
 -30   2  19       20.79        3.88     27.68 o 
 -28   2  19       61.94       54.55     32.38 o 
 -26   2  19       89.42       97.13     33.90 o 
 -24   2  19      267.79      342.92     60.75 o 
 -22   2  19      262.64      222.70     37.55 o 
 -20   2  19        8.54        7.65     19.09 o 
 -18   2  19      393.24      510.70     40.93 o 
 -16   2  19      883.11      920.28     60.37 o 
 -14   2  19      241.99      238.69     32.99 o 
 -12   2  19      366.60      330.76     37.75 o 
 -10   2  19      250.39      241.88     40.91 o 
  -8   2  19      360.25      392.38     55.70 o 
  -6   2  19     1418.60     1433.92     98.36 o 
  -4   2  19      124.41      121.64     35.42 o 
  -2   2  19       27.10        8.55     26.99 o 
   0   2  19        0.41       -5.57     19.84 o 
   2   2  19        0.45      -14.56     21.43 o 
   4   2  19      280.51      340.13     66.27 o 
   6   2  19       72.03       66.77     28.28 o 
   8   2  19      372.61      363.37     50.89 o 
  10   2  19       29.77       29.22     32.73 o 
  12   2  19       52.50      102.41     40.39 o 
  14   2  19       49.45      144.88     63.33 o 
 -35   3  19        0.78       19.09     41.11 o 
 -33   3  19      157.75      119.71     45.64 o 
 -31   3  19       66.76       14.27     34.00 o 
 -29   3  19        0.93      -26.35     26.35 o 
 -27   3  19       49.49       22.28     30.47 o 
 -25   3  19      329.04      339.50     48.02 o 
 -23   3  19      119.93      127.00     28.84 o 
 -21   3  19      123.67       90.27     25.36 o 
 -19   3  19      430.30      552.27     56.64 o 
 -17   3  19       33.59        7.89     22.50 o 
 -15   3  19     1716.92     1793.23     84.72 o 
 -13   3  19       15.45      -19.60     19.60 o 
 -11   3  19     4464.03     4362.07    141.47 o 
  -9   3  19      103.77      151.48     40.06 o 
  -7   3  19      339.82      310.50     49.35 o 
  -5   3  19      767.31      731.87     97.22 o 
  -3   3  19      363.48      381.06     61.16 o 
  -1   3  19      103.86       48.21     42.59 o 
   1   3  19        2.13       -3.24     25.44 o 
   3   3  19       11.64       -5.02     28.54 o 
   5   3  19      437.89      580.06    126.69 o 
   7   3  19       91.34       79.71     41.69 o 
   9   3  19       31.47       69.08     32.26 o 
  11   3  19       24.80       42.25     38.57 o 
  13   3  19      109.95      163.25     58.13 o 
 -34   4  19        4.64       27.10     42.21 o 
 -32   4  19        6.68      -32.96     32.96 o 
 -30   4  19       34.09       45.79     36.06 o 
 -28   4  19        3.17      -23.23     37.39 o 
 -26   4  19      332.69      327.84     51.94 o 
 -24   4  19        3.86       -5.52     23.67 o 
 -22   4  19      365.13      387.47     64.15 o 
 -20   4  19      619.23      642.04     70.49 o 
 -18   4  19     1766.08     1382.39     83.48 o 
 -16   4  19      679.78      681.75     71.72 o 
 -14   4  19        6.35      -11.10     46.95 o 
 -12   4  19        7.55      -24.71     24.71 o 
 -10   4  19       87.72       82.02     34.72 o 
  -8   4  19      902.46      926.13     84.80 o 
  -6   4  19      129.25      130.65     39.18 o 
  -4   4  19       91.31       39.31     32.43 o 
  -2   4  19      337.38      215.83     50.03 o 
   0   4  19       54.61       35.15     32.32 o 
   2   4  19      154.05      179.55     47.75 o 
   4   4  19       63.97       21.57     36.96 o 
   6   4  19        9.34        2.18     37.06 o 
   8   4  19        3.93      -17.01     36.26 o 
  10   4  19        5.16       33.85     38.60 o 
  12   4  19       14.39      -58.96     58.96 o 
 -31   5  19        7.38       -7.85     43.99 o 
 -29   5  19       10.64       65.20    131.03 o 
 -27   5  19        0.15       66.46     66.61 o 
 -25   5  19        0.95      -25.01     25.01 o 
 -23   5  19       61.12       99.48     37.86 o 
 -21   5  19       15.41      -11.05     26.28 o 
 -19   5  19      453.38      414.16     51.69 o 
 -17   5  19      308.90      443.73    125.59 o 
 -15   5  19        0.05       12.51     33.55 o 
 -13   5  19      156.98      136.58     42.91 o 
 -11   5  19      148.87      123.04     64.43 o 
  -9   5  19      220.06      264.71     55.34 o 
  -7   5  19      288.71      176.04     50.03 o 
  -5   5  19       37.55        4.82     24.31 o 
  -3   5  19      176.76       77.40     38.52 o 
  -1   5  19       10.41       -8.74     34.11 o 
   1   5  19       92.55       40.34     42.28 o 
   3   5  19      118.89      137.59     49.42 o 
   5   5  19      170.78      237.54     57.53 o 
   7   5  19        2.73       46.02     41.61 o 
   9   5  19       75.64      102.64     76.44 o 
 -28   6  19       47.24       58.96     72.07 o 
 -26   6  19       20.40        1.33     34.05 o 
 -24   6  19        2.38      -30.00     31.03 o 
 -22   6  19       40.24       59.54     37.71 o 
 -20   6  19        3.42       25.75     59.60 o 
 -18   6  19       19.79       19.26     28.22 o 
 -16   6  19       49.00       36.41     37.81 o 
 -14   6  19       74.92       58.37     81.90 o 
 -12   6  19       42.81       35.20     39.17 o 
 -10   6  19      295.16      256.25     57.08 o 
  -8   6  19      130.14      157.60     47.20 o 
  -6   6  19       69.22       15.16     62.24 o 
  -4   6  19      335.24      395.30    140.88 o 
  -2   6  19       20.45       -9.07     35.12 o 
   0   6  19        3.62      -35.45     36.07 o 
   2   6  19       70.22       49.14     44.78 o 
   4   6  19       41.90       28.95     73.16 o 
   6   6  19       41.57       45.86     67.70 o 
 -25   7  19        0.27      -56.78     56.78 o 
 -23   7  19       48.21       82.99     69.88 o 
 -21   7  19        1.16       18.35     43.99 o 
 -19   7  19        0.12       -8.43     38.24 o 
 -17   7  19        5.17       52.29     40.38 o 
 -15   7  19      131.18      129.48     95.00 o 
 -13   7  19        5.36       16.70     38.81 o 
 -11   7  19       40.58       39.07     42.28 o 
  -9   7  19        0.02       30.34     42.91 o 
  -7   7  19       66.09       30.57     41.69 o 
  -5   7  19        3.04       80.57     44.46 o 
  -3   7  19      138.73      104.83     51.72 o 
  -1   7  19       30.02       28.27     41.35 o 
   1   7  19       80.65      137.58     85.17 o 
   3   7  19      143.72      242.42     93.91 o 
 -16   8  19       10.38      -45.86     63.33 o 
 -14   8  19        9.10       67.70     72.07 o 
 -12   8  19       57.92       50.23     67.70 o 
 -10   8  19        2.16      -54.59     54.59 o 
  -8   8  19       35.79       93.90     69.88 o 
  -6   8  19        0.05      -56.78     56.78 o 
  -4   8  19        3.86      -52.41     65.51 o 
 -36   0  20       57.39       91.72     80.80 o 
 -34   0  20       57.12       98.27     72.07 o 
 -32   0  20       71.14       41.49     56.78 o 
 -30   0  20       55.09      146.32     74.25 o 
 -28   0  20       68.37      235.86     76.44 o 
 -26   0  20      453.37      281.78     80.82 o 
 -24   0  20     2070.88     1482.30    166.16 o 
 -22   0  20     2043.73     2131.69    192.40 o 
 -20   0  20      973.19      992.01    131.10 o 
 -18   0  20     8370.08     8261.84    253.72 o 
 -16   0  20     1165.51     1137.77    102.71 o 
 -14   0  20     1535.10     1809.95    144.27 o 
 -12   0  20      324.63      322.89     41.95 o 
 -10   0  20      336.21      382.47     45.54 o 
  -8   0  20      734.17      942.81    104.87 o 
  -6   0  20      947.31      944.58     72.80 o 
  -4   0  20      120.80      141.65     33.56 o 
  -2   0  20       15.74       32.03     27.28 o 
   0   0  20     1558.86     1571.88    106.61 o 
   2   0  20       32.34       88.66     34.51 o 
   4   0  20      221.13      200.72     47.80 o 
   6   0  20       12.98      -20.11     29.22 o 
   8   0  20      225.98      263.19     55.60 o 
  10   0  20        7.34        9.71     45.86 o 
  12   0  20       51.24      131.18     54.00 o 
  14   0  20        4.71       43.68     65.51 o 
 -37   1  20      127.94      193.97     69.89 o 
 -35   1  20        8.19       11.73     49.32 o 
 -33   1  20       16.54       34.40     47.08 o 
 -31   1  20       20.20       18.50     37.62 o 
 -29   1  20      343.72      322.57     64.37 o 
 -27   1  20        5.17       18.93     32.32 o 
 -25   1  20       32.84       64.20     36.96 o 
 -23   1  20      257.08      280.87     53.79 o 
 -21   1  20      117.75      130.57     45.70 o 
 -19   1  20        1.24       25.58     18.08 o 
 -17   1  20      430.18      468.41     46.43 o 
 -15   1  20      593.05      714.59     49.51 o 
 -13   1  20       64.28       72.07     22.65 o 
 -11   1  20      240.80      307.04     35.59 o 
  -9   1  20        9.33      -10.04     17.56 o 
  -7   1  20      745.96      725.88     95.04 o 
  -5   1  20       67.85       27.38     20.12 o 
  -3   1  20      110.47      146.00     29.77 o 
  -1   1  20       43.02       19.69     22.50 o 
   1   1  20       92.01       95.68     29.17 o 
   3   1  20       77.07       85.53     45.21 o 
   5   1  20        9.80       22.29     27.24 o 
   7   1  20      312.27      317.79     48.68 o 
   9   1  20        7.03       20.85     55.87 o 
  11   1  20      197.26      238.62     48.12 o 
  13   1  20       10.50       94.81     42.55 o 
 -36   2  20        6.64      -48.04     48.04 o 
 -34   2  20        8.78       41.28     48.18 o 
 -32   2  20        6.20       39.71     43.68 o 
 -30   2  20        5.85       -2.80     41.49 o 
 -28   2  20        5.34       14.70     27.42 o 
 -26   2  20        0.49      -24.53     24.53 o 
 -24   2  20       74.94       97.32     33.75 o 
 -22   2  20       17.02       18.77     23.45 o 
 -20   2  20      473.31      422.32     39.65 o 
 -18   2  20       12.97       21.14     19.83 o 
 -16   2  20      386.23      379.79     66.48 o 
 -14   2  20     3411.85     3408.99    110.70 o 
 -12   2  20      813.11      891.15    121.26 o 
 -10   2  20      209.57      254.34     63.34 o 
  -8   2  20      199.33      241.43     43.16 o 
  -6   2  20      631.72      610.78     66.86 o 
  -4   2  20      424.88      483.88     61.00 o 
  -2   2  20        2.79       26.55     34.94 o 
   0   2  20      192.82      219.14     47.21 o 
   2   2  20       21.87       25.78     24.32 o 
   4   2  20       52.10        0.33     28.90 o 
   6   2  20        3.70       22.35     26.94 o 
   8   2  20        0.79       21.67     30.91 o 
  10   2  20       42.76       29.18     37.08 o 
  12   2  20       46.23       39.17     40.22 o 
  14   2  20        4.57       46.86     52.43 o 
 -35   3  20        5.21       30.75     46.17 o 
 -33   3  20       31.33       13.62     37.54 o 
 -31   3  20       25.92       46.18     34.87 o 
 -29   3  20      247.61      211.85     46.28 o 
 -27   3  20       39.32       38.09     39.86 o 
 -25   3  20       62.89       33.33     31.26 o 
 -23   3  20       49.11       54.85     24.17 o 
 -21   3  20      441.25      328.73     39.72 o 
 -19   3  20      394.41      339.34     49.72 o 
 -17   3  20      461.71      605.73     53.38 o 
 -15   3  20     1349.03     1462.83    193.51 o 
 -13   3  20      273.73      330.46     39.77 o 
 -11   3  20       50.07       62.97     38.22 o 
  -9   3  20      419.14      331.58     52.51 o 
  -7   3  20      560.34      536.62    144.18 o 
  -5   3  20       87.05       89.98     34.72 o 
  -3   3  20      705.05      747.79     78.00 o 
  -1   3  20     1086.70     1065.85     93.47 o 
   1   3  20       22.67       -1.61     29.22 o 
   3   3  20       67.43       52.00     36.97 o 
   5   3  20      133.57      117.90     76.44 o 
   7   3  20        9.77       42.01     39.17 o 
   9   3  20       61.29      107.86     54.60 o 
  11   3  20        0.27      -26.37     61.15 o 
  13   3  20        5.62       35.61     52.86 o 
 -34   4  20        0.80       -5.16     38.43 o 
 -32   4  20       17.74       27.94     56.73 o 
 -30   4  20       21.09        3.92     36.65 o 
 -28   4  20        0.03       55.06     34.90 o 
 -26   4  20       22.08       19.68     30.52 o 
 -24   4  20        1.53        0.98     25.50 o 
 -22   4  20        6.36       13.81     27.08 o 
 -20   4  20       40.07       58.01     28.45 o 
 -18   4  20      761.56      697.62     95.03 o 
 -16   4  20     1134.23     1173.81     94.94 o 
 -14   4  20      498.78      563.06     67.91 o 
 -12   4  20      423.88      418.32     61.78 o 
 -10   4  20      127.57      184.30     43.16 o 
  -8   4  20       28.73       60.23     34.72 o 
  -6   4  20      281.79      295.63     53.99 o 
  -4   4  20      292.51      245.20     50.90 o 
  -2   4  20      192.41      261.05     55.34 o 
   0   4  20       60.94       39.09     66.61 o 
   2   4  20      744.12      658.09     79.45 o 
   4   4  20        2.26       11.23     43.68 o 
   6   4  20       76.40        7.35     37.81 o 
   8   4  20       40.99      -39.13     44.77 o 
  10   4  20      234.62      345.07    102.65 o 
 -31   5  20        6.32      -16.79     51.32 o 
 -29   5  20       58.12       59.97     47.08 o 
 -27   5  20        1.80       17.96     39.59 o 
 -25   5  20       12.01        9.69     29.09 o 
 -23   5  20       67.88       81.83     35.52 o 
 -21   5  20        0.70       13.94     27.08 o 
 -19   5  20      221.11      220.70     41.86 o 
 -17   5  20       94.69      151.73     48.05 o 
 -15   5  20      193.15      170.33     68.80 o 
 -13   5  20       12.37       13.20     35.42 o 
 -11   5  20      177.20      153.73     49.35 o 
  -9   5  20       13.30       30.08     44.77 o 
  -7   5  20       15.60      -25.71     25.71 o 
  -5   5  20        8.65       17.93     44.77 o 
  -3   5  20       16.04       19.75     36.26 o 
  -1   5  20        5.94        8.64     36.07 o 
   1   5  20      358.51      449.43     71.80 o 
   3   5  20       25.55        5.96     42.58 o 
   5   5  20       59.97      131.62     51.30 o 
   7   5  20       89.47       37.13     67.70 o 
   9   5  20        5.94      -19.65     72.07 o 
 -28   6  20       67.70       74.25     72.07 o 
 -26   6  20        5.95      -15.20     32.34 o 
 -24   6  20        9.93      -29.37     29.37 o 
 -22   6  20        6.59       38.60     33.86 o 
 -20   6  20       26.75        6.16     28.12 o 
 -18   6  20      169.42      178.88     41.36 o 
 -16   6  20       79.46       71.58     43.68 o 
 -14   6  20        3.90       37.53     36.96 o 
 -12   6  20        1.23       24.12     34.62 o 
 -10   6  20        3.09       -2.03     33.87 o 
  -8   6  20       19.52       42.14     54.60 o 
  -6   6  20        0.02      -19.94     39.31 o 
  -4   6  20        7.61       40.23     43.83 o 
  -2   6  20       22.93       64.60     42.44 o 
   0   6  20       39.22       21.47     45.38 o 
   2   6  20       18.52       28.39     45.63 o 
   4   6  20       95.55      113.56     78.62 o 
   6   6  20       38.51      115.74     78.62 o 
 -23   7  20        8.36        6.55     63.33 o 
 -21   7  20       15.51       28.39     63.33 o 
 -19   7  20       78.14       55.43     44.46 o 
 -17   7  20        0.63       30.61     42.44 o 
 -15   7  20       11.41        2.51     35.68 o 
 -13   7  20       11.60       19.93     36.68 o 
 -11   7  20       10.56       17.35     43.15 o 
  -9   7  20        0.08        0.48     38.24 o 
  -7   7  20        2.22        4.50     37.62 o 
  -5   7  20        0.87       61.22     43.15 o 
  -3   7  20        3.13       43.68     46.33 o 
  -1   7  20       82.94      148.50     82.99 o 
   1   7  20       83.97        2.18     69.88 o 
 -14   8  20       23.72       30.57     65.51 o 
 -12   8  20        5.34       52.41     67.70 o 
 -10   8  20        4.77       19.65     58.96 o 
  -8   8  20       14.15       28.39     63.33 o 
 -37   1  21        1.75      -10.02     56.78 o 
 -35   1  21        7.81       -0.64     46.93 o 
 -33   1  21        7.09       15.44     44.46 o 
 -31   1  21        3.88      -10.92     38.60 o 
 -29   1  21        8.54       13.89     36.07 o 
 -27   1  21       87.03      108.55     44.46 o 
 -25   1  21      244.49      228.45     54.05 o 
 -23   1  21     1347.36     1415.08    114.07 o 
 -21   1  21     1238.71     1224.12    101.21 o 
 -19   1  21     1419.95     1404.44     68.19 o 
 -17   1  21      247.44      216.74     27.29 o 
 -15   1  21      391.48      352.83     33.40 o 
 -13   1  21      601.77      619.57     67.77 o 
 -11   1  21     3132.40     3210.90    190.02 o 
  -9   1  21     3158.07     3142.69    117.25 o 
  -7   1  21      277.41      248.57     58.97 o 
  -5   1  21      288.14      299.83     47.88 o 
  -3   1  21      288.53      223.32     35.26 o 
  -1   1  21       11.19       15.81     23.69 o 
   1   1  21      462.85      406.06     66.36 o 
   3   1  21      119.09      132.22     34.00 o 
   5   1  21       24.53      -13.62     25.04 o 
   7   1  21      362.15      311.22     70.28 o 
   9   1  21      212.84      253.57     49.31 o 
  11   1  21        3.01       39.37     36.43 o 
  13   1  21        1.02      -15.60     41.93 o 
 -36   2  21       47.76       27.11     53.00 o 
 -34   2  21        1.15      -14.01     44.70 o 
 -32   2  21        7.10        4.52     42.91 o 
 -30   2  21        0.25      -36.07     36.07 o 
 -28   2  21       13.30      -13.39     34.72 o 
 -26   2  21        9.46      -14.73     25.50 o 
 -24   2  21      126.66      123.99     64.46 o 
 -22   2  21        1.19       -3.47     22.80 o 
 -20   2  21      108.29       67.31     23.41 o 
 -18   2  21      330.06      323.42     41.14 o 
 -16   2  21      594.33      647.32     45.54 o 
 -14   2  21      756.22      819.53     59.26 o 
 -12   2  21      300.99      339.58     57.88 o 
 -10   2  21      158.73      172.42     68.80 o 
  -8   2  21      226.78      188.90     51.33 o 
  -6   2  21      356.83      203.62     86.28 o 
  -4   2  21       66.96      131.87     39.35 o 
  -2   2  21       41.65       85.08     36.26 o 
   0   2  21      202.62      212.67     46.63 o 
   2   2  21       38.75       11.15     29.22 o 
   4   2  21       34.85       12.04     28.29 o 
   6   2  21        3.35       25.43     31.08 o 
   8   2  21        0.03      -11.23     32.16 o 
  10   2  21       10.94       27.69     37.55 o 
  12   2  21        6.88        0.21     47.79 o 
 -35   3  21       13.12       -4.76     75.34 o 
 -33   3  21        2.97       33.85     44.78 o 
 -31   3  21        5.68       46.79     35.62 o 
 -29   3  21       91.47      153.51     41.98 o 
 -27   3  21        1.21       -1.75     29.49 o 
 -25   3  21      315.01      293.14     46.16 o 
 -23   3  21      397.07      401.67     55.80 o 
 -21   3  21      462.31      437.90     43.19 o 
 -19   3  21      423.15      432.84     42.15 o 
 -17   3  21       36.00       36.58     25.81 o 
 -15   3  21      154.12      165.50     33.74 o 
 -13   3  21       10.78      -29.33     29.48 o 
 -11   3  21      176.18      206.67     43.99 o 
  -9   3  21       80.62       38.22     29.34 o 
  -7   3  21      278.44      220.70     47.09 o 
  -5   3  21       67.42       52.67     97.18 o 
  -3   3  21       83.66       52.51     33.17 o 
  -1   3  21       25.47       23.92     32.32 o 
   1   3  21       19.30       71.14     40.06 o 
   3   3  21      240.08      239.04    115.75 o 
   5   3  21       16.43       35.44     45.86 o 
   7   3  21       22.32       62.02     40.79 o 
   9   3  21       41.08      109.22     54.80 o 
  11   3  21       70.81      163.79     85.17 o 
 -32   4  21       22.63       34.57     38.60 o 
 -30   4  21        0.28      -30.89     30.89 o 
 -28   4  21        7.17      -30.21     30.21 o 
 -26   4  21       54.13       39.95     45.86 o 
 -24   4  21        9.38        4.35     26.63 o 
 -22   4  21      372.29      382.55     50.23 o 
 -20   4  21        2.10        8.29     26.35 o 
 -18   4  21      584.52      452.18     62.54 o 
 -16   4  21        0.00       44.40     61.15 o 
 -14   4  21     1747.42     1799.09    122.81 o 
 -12   4  21       43.24       58.38     37.62 o 
 -10   4  21       53.94      104.10     40.93 o 
  -8   4  21      112.80      167.22     46.25 o 
  -6   4  21      776.91      830.17     85.64 o 
  -4   4  21      191.28      130.47     41.61 o 
  -2   4  21       31.38        1.38     31.40 o 
   0   4  21        0.25       -4.51     36.26 o 
   2   4  21       20.23       28.00     38.24 o 
   4   4  21      124.32      141.55     49.13 o 
   6   4  21       12.34      -27.07     36.96 o 
   8   4  21       74.84       82.99     78.62 o 
 -31   5  21       14.93       42.58     49.41 o 
 -29   5  21       28.82       -4.03     61.15 o 
 -27   5  21       91.90      146.29     57.87 o 
 -25   5  21       13.47       21.45     33.90 o 
 -23   5  21        0.26      -19.29     29.62 o 
 -21   5  21        0.49       -3.00     25.98 o 
 -19   5  21      114.21      166.50     39.24 o 
 -17   5  21      421.80      336.62     70.99 o 
 -15   5  21      345.86      275.36    153.98 o 
 -13   5  21        1.35       21.84     34.62 o 
 -11   5  21       40.59       31.20     37.81 o 
  -9   5  21       27.34       31.76     36.68 o 
  -7   5  21        0.22       19.70     40.40 o 
  -5   5  21      137.14      147.38     47.80 o 
  -3   5  21        3.53       20.20     36.68 o 
  -1   5  21       16.98       24.11     38.24 o 
   1   5  21       37.32       78.65     48.62 o 
   3   5  21       25.14       61.49     43.83 o 
   5   5  21        1.95       40.06     49.34 o 
   7   5  21      251.68      163.80     91.73 o 
 -28   6  21        1.65       43.68     65.51 o 
 -26   6  21        5.19       21.99     36.92 o 
 -24   6  21       11.16       26.21     41.69 o 
 -22   6  21        3.76      -29.24     29.24 o 
 -20   6  21       93.44       81.76     42.50 o 
 -18   6  21       30.70       12.40     38.51 o 
 -16   6  21      253.45      224.50     54.68 o 
 -14   6  21      130.19      196.52     55.97 o 
 -12   6  21       29.23      -34.72     34.72 o 
 -10   6  21       51.47       63.48     44.70 o 
  -8   6  21       24.41      105.93     79.71 o 
  -6   6  21       34.60       14.03     30.91 o 
  -4   6  21        4.69       -6.11     84.08 o 
  -2   6  21       31.37       74.25     47.17 o 
   0   6  21        6.53        4.37     44.78 o 
   2   6  21       15.01       76.43     74.25 o 
   4   6  21       67.18       63.33     76.43 o 
 -23   7  21       29.40      -19.65     63.33 o 
 -21   7  21      109.17      174.71     85.17 o 
 -19   7  21        2.06      -29.55     35.68 o 
 -17   7  21      363.69      483.77     76.80 o 
 -15   7  21       40.79       26.99     43.68 o 
 -13   7  21      119.04      141.67     53.26 o 
 -11   7  21        1.53       89.02     48.48 o 
  -9   7  21        1.18      -30.91     67.70 o 
  -7   7  21        4.16       23.82     41.94 o 
  -5   7  21       78.34      146.32     80.80 o 
  -3   7  21        9.89       85.17     80.80 o 
  -1   7  21        8.63       56.78     72.07 o 
 -36   0  22      184.94      205.29     96.09 o 
 -34   0  22       92.99      211.84     89.54 o 
 -32   0  22       24.97       85.17     65.51 o 
 -30   0  22        2.87       10.92     56.78 o 
 -28   0  22       12.32      -41.49     41.49 o 
 -26   0  22     1259.66     1027.04    142.04 o 
 -24   0  22      235.42      303.58     85.18 o 
 -22   0  22     2075.80     1956.71    192.39 o 
 -20   0  22      786.28      784.33    120.16 o 
 -18   0  22       46.31       54.09     30.08 o 
 -16   0  22     2952.09     2837.26    168.44 o 
 -14   0  22     3039.14     2924.96    175.02 o 
 -12   0  22    16826.88    16966.22    643.98 o 
 -10   0  22     2257.81     2141.64    276.62 o 
  -8   0  22       10.29       24.02     24.71 o 
  -6   0  22       49.06       54.95     45.86 o 
  -4   0  22       62.49       24.91     28.54 o 
  -2   0  22       28.77        9.17     22.55 o 
   0   0  22        7.23        7.97     30.77 o 
   2   0  22        9.92       20.70     49.14 o 
   4   0  22      209.49      223.30     53.13 o 
   6   0  22      376.09      448.28     71.70 o 
   8   0  22        1.50      -25.88     40.90 o 
  10   0  22       83.82       54.60     48.05 o 
  12   0  22       40.99        0.00     61.15 o 
 -35   1  22       62.68      114.98     60.85 o 
 -33   1  22        0.45      -27.34     36.96 o 
 -31   1  22        2.13       -9.83     35.52 o 
 -29   1  22        0.32       21.97     36.96 o 
 -27   1  22      244.64      182.80     51.93 o 
 -25   1  22       78.42       83.32     40.90 o 
 -23   1  22      318.57      247.38     51.72 o 
 -21   1  22      145.88      178.55     46.63 o 
 -19   1  22       39.46       33.99     25.81 o 
 -17   1  22      154.07      214.66     29.62 o 
 -15   1  22      200.25      201.72     34.82 o 
 -13   1  22      829.97      784.41     74.17 o 
 -11   1  22     1262.21     1285.21     73.16 o 
  -9   1  22       27.93       66.55     26.04 o 
  -7   1  22      996.77      812.37     74.64 o 
  -5   1  22      827.26      714.90     71.01 o 
  -3   1  22      335.29      323.08     52.44 o 
  -1   1  22       18.56       28.58     23.98 o 
   1   1  22       18.68        9.24     34.37 o 
   3   1  22       14.84       26.96     26.94 o 
   5   1  22       63.88       78.36     34.65 o 
   7   1  22        0.37       18.41     30.21 o 
   9   1  22       14.84       63.03     40.27 o 
  11   1  22        4.99       66.11     50.89 o 
 -36   2  22       35.56       51.09     54.41 o 
 -34   2  22        0.69      -10.77     69.88 o 
 -32   2  22       12.00      -20.81     37.62 o 
 -30   2  22        2.58      -11.65     36.96 o 
 -28   2  22       54.39       64.79     65.52 o 
 -26   2  22        2.59       -8.31     35.11 o 
 -24   2  22        5.70      -23.77     23.77 o 
 -22   2  22        0.37       -6.22     21.83 o 
 -20   2  22      253.40      191.57     38.46 o 
 -18   2  22       55.45       70.85     30.14 o 
 -16   2  22      369.63      427.78     39.62 o 
 -14   2  22       30.89       33.34     20.36 o 
 -12   2  22      679.72      653.39    137.63 o 
 -10   2  22     2437.27     2262.24    141.05 o 
  -8   2  22      518.23      680.26     72.77 o 
  -6   2  22       91.22       52.10     31.45 o 
  -4   2  22      139.51      131.90     42.50 o 
  -2   2  22      142.95      150.69     43.24 o 
   0   2  22        0.30       85.08     38.24 o 
   2   2  22        4.34      -12.08     26.12 o 
   4   2  22        9.54      -27.28     27.28 o 
   6   2  22       55.21       95.17     68.79 o 
   8   2  22        3.07       38.64     79.71 o 
  10   2  22        6.61       39.85     46.62 o 
 -35   3  22        0.27      -43.83     43.83 o 
 -33   3  22       18.91       31.41     48.62 o 
 -31   3  22        5.59      -37.62     37.62 o 
 -29   3  22       40.60       27.79     34.97 o 
 -27   3  22        4.29        7.55     28.84 o 
 -25   3  22        7.66      -10.69     26.31 o 
 -23   3  22       91.46       88.28     27.17 o 
 -21   3  22      362.10      283.02     36.86 o 
 -19   3  22      412.95      511.28     58.65 o 
 -17   3  22     1532.92     1698.88    133.07 o 
 -15   3  22       39.55       55.81     33.17 o 
 -13   3  22      826.10      915.54    125.62 o 
 -11   3  22      548.86      603.42     69.46 o 
  -9   3  22      188.04      180.93     88.46 o 
  -7   3  22      643.93      521.07     67.76 o 
  -5   3  22        1.66      -11.54     32.76 o 
  -3   3  22       62.81       75.22     40.40 o 
  -1   3  22       72.65      124.13     43.16 o 
   1   3  22        0.01        6.55     33.17 o 
   3   3  22       37.39       92.29     41.35 o 
   5   3  22       23.19       69.96     44.77 o 
   7   3  22        0.30       78.04     39.86 o 
   9   3  22       51.18      133.21     85.17 o 
 -32   4  22       14.73      -37.23     37.23 o 
 -30   4  22        3.42       33.96     36.52 o 
 -28   4  22        3.71      -17.02     36.68 o 
 -26   4  22       10.39       -5.91     37.57 o 
 -24   4  22       14.91       22.18     31.19 o 
 -22   4  22      198.73      164.86     38.40 o 
 -20   4  22      106.28      121.43     34.40 o 
 -18   4  22       18.32       43.68    111.37 o 
 -16   4  22       63.31       20.75     33.97 o 
 -14   4  22       52.42       20.45     34.94 o 
 -12   4  22      209.56      203.18     49.13 o 
 -10   4  22       36.88        2.95     33.17 o 
  -8   4  22        1.22       -8.86     23.26 o 
  -6   4  22       52.41       41.66     65.52 o 
  -4   4  22      343.79      335.22     60.00 o 
  -2   4  22       10.28       15.56     29.48 o 
   0   4  22        7.65        3.81     36.07 o 
   2   4  22       34.59       57.87     51.32 o 
   4   4  22      121.24      146.13    127.76 o 
   6   4  22        7.07      -38.60     38.60 o 
   8   4  22      145.26      146.32     82.99 o 
 -29   5  22       12.33       10.37     42.91 o 
 -27   5  22       20.97       45.31     49.13 o 
 -25   5  22      100.51       99.80     43.39 o 
 -23   5  22       23.42       24.45     33.56 o 
 -21   5  22      235.30      190.88     41.49 o 
 -19   5  22        0.42        5.13     36.03 o 
 -17   5  22       34.07       43.15     37.14 o 
 -15   5  22      127.15      220.04     57.87 o 
 -13   5  22      138.82      142.99     46.63 o 
 -11   5  22      134.40      283.37    105.92 o 
  -9   5  22       20.19       47.87     39.35 o 
  -7   5  22       22.90       14.62     35.42 o 
  -5   5  22       57.27       27.54     35.12 o 
  -3   5  22       14.86       84.35     46.17 o 
  -1   5  22        0.17        0.48     62.24 o 
   1   5  22        4.48      -32.32     32.32 o 
   3   5  22        0.94      -12.17     39.31 o 
   5   5  22       20.59       85.17     76.43 o 
 -26   6  22        1.48       49.40     48.62 o 
 -24   6  22       24.27       70.78     40.09 o 
 -22   6  22       89.69       94.03     45.33 o 
 -20   6  22        6.65      -27.34     27.34 o 
 -18   6  22       97.25      139.86     82.99 o 
 -16   6  22       96.45       50.95     46.18 o 
 -14   6  22       17.15       40.96     43.99 o 
 -12   6  22        1.13       11.49     41.61 o 
 -10   6  22       18.19       38.86     44.77 o 
  -8   6  22        4.14        5.56     46.95 o 
  -6   6  22        0.05       15.99     37.78 o 
  -4   6  22        5.77       32.76     43.02 o 
  -2   6  22      120.84       49.14     49.42 o 
   0   6  22        0.00       -2.18     63.33 o 
   2   6  22       30.38       80.80     74.25 o 
 -21   7  22       17.55       32.28     45.06 o 
 -19   7  22        0.58        5.90     41.61 o 
 -17   7  22        0.06      -28.39     52.41 o 
 -15   7  22       28.35       38.32     47.20 o 
 -13   7  22       15.96       78.75     82.98 o 
 -11   7  22       18.08      -29.23     39.35 o 
  -9   7  22        1.20      -45.86     54.59 o 
  -7   7  22        7.84       54.59     69.88 o 
  -5   7  22        0.03      -41.49     56.78 o 
  -3   7  22        2.37       -4.37     72.07 o 
 -35   1  23       25.78        7.81     66.61 o 
 -33   1  23      184.56      277.54     68.40 o 
 -31   1  23       41.62       70.97     44.78 o 
 -29   1  23        7.84       26.67     40.06 o 
 -27   1  23      125.45      167.84     51.30 o 
 -25   1  23      597.87      605.63    193.32 o 
 -23   1  23     2145.17     1792.02    129.61 o 
 -21   1  23      253.13      312.43     66.61 o 
 -19   1  23      409.05      436.01     64.67 o 
 -17   1  23     1091.79     1164.23     72.73 o 
 -15   1  23     1622.40     1788.22    108.16 o 
 -13   1  23        4.98      -13.83     19.59 o 
 -11   1  23     3225.35     2967.48    135.83 o 
  -9   1  23     1233.30     1369.58     80.01 o 
  -7   1  23       27.66        6.08     23.36 o 
  -5   1  23      745.70      651.49     71.22 o 
  -3   1  23       31.84       31.58     29.85 o 
  -1   1  23       26.97       -3.75     29.38 o 
   1   1  23        6.88       36.62     30.08 o 
   3   1  23       11.53       21.49     28.22 o 
   5   1  23      243.20      289.37     49.45 o 
   7   1  23      187.83      286.86     50.86 o 
   9   1  23       20.79       54.67     41.38 o 
 -34   2  23       94.46      220.78     63.98 o 
 -32   2  23       11.86       -7.38     40.38 o 
 -30   2  23       38.23       74.57     64.42 o 
 -28   2  23       13.68        0.44     37.78 o 
 -26   2  23       27.78       46.07     50.23 o 
 -24   2  23       31.95       78.10     38.81 o 
 -22   2  23        1.31       22.88     26.02 o 
 -20   2  23      285.17      309.53     37.09 o 
 -18   2  23      127.56      124.01     33.09 o 
 -16   2  23       32.61       18.56     21.75 o 
 -14   2  23     1481.51     1563.74     73.71 o 
 -12   2  23       94.34      131.78     65.52 o 
 -10   2  23      122.25      140.27     45.86 o 
  -8   2  23      198.45      223.87     46.18 o 
  -6   2  23        5.04      -18.24     25.71 o 
  -4   2  23      126.60      119.99     40.90 o 
  -2   2  23      113.12      180.67     89.54 o 
   0   2  23       87.57       68.86     39.17 o 
   2   2  23       58.61       67.74     40.90 o 
   4   2  23        1.17       10.86     29.38 o 
   6   2  23        2.56        3.28     38.60 o 
   8   2  23        0.28       58.48     52.43 o 
 -33   3  23       28.52       43.54     48.77 o 
 -31   3  23       47.48      145.07     57.89 o 
 -29   3  23        2.07      -31.40     31.40 o 
 -27   3  23        0.53      -16.35     35.77 o 
 -25   3  23      102.31       79.73     34.37 o 
 -23   3  23        0.04      -21.51     21.51 o 
 -21   3  23      411.12      482.89     50.13 o 
 -19   3  23      410.14      401.47     52.10 o 
 -17   3  23       73.25       75.51     34.72 o 
 -15   3  23       18.46       19.24     32.32 o 
 -13   3  23      101.01       39.71     33.55 o 
 -11   3  23       18.33       50.13     34.72 o 
  -9   3  23      944.90      973.06     89.58 o 
  -7   3  23      224.64      175.13     52.42 o 
  -5   3  23        3.98       15.02     31.63 o 
  -3   3  23        0.96      -20.83     28.54 o 
  -1   3  23        5.95        5.18     32.53 o 
   1   3  23        0.01       -4.37     37.06 o 
   3   3  23        6.76      -16.74     32.32 o 
   5   3  23        1.44       42.18     43.99 o 
   7   3  23       48.55       28.39     65.52 o 
 -32   4  23       60.06       95.57     57.87 o 
 -30   4  23        0.34      -10.38     43.50 o 
 -28   4  23        1.16      -37.17     38.24 o 
 -26   4  23        0.13       -5.46     40.15 o 
 -24   4  23       72.31       64.57     31.38 o 
 -22   4  23        0.09      -10.64     25.15 o 
 -20   4  23      106.26      131.71     42.56 o 
 -18   4  23       17.59      -19.86     48.04 o 
 -16   4  23      302.26      320.20     58.14 o 
 -14   4  23      145.15      143.40     43.16 o 
 -12   4  23       87.08       51.14     36.97 o 
 -10   4  23       11.60       19.14     36.26 o 
  -8   4  23       49.17      105.92     42.50 o 
  -6   4  23       24.85       50.23     38.24 o 
  -4   4  23      183.43       89.54     63.34 o 
  -2   4  23       25.99       10.12     33.87 o 
   0   4  23       83.68       81.74     64.42 o 
   2   4  23       12.26      -18.87     38.51 o 
   4   4  23       13.88      -17.96     37.81 o 
   6   4  23       25.48       67.70     78.62 o 
 -29   5  23        8.95      -34.41     68.79 o 
 -27   5  23        9.49       59.78     48.27 o 
 -25   5  23        3.88       30.47     33.54 o 
 -23   5  23        1.41        0.68     32.04 o 
 -21   5  23        0.63       18.93     28.50 o 
 -19   5  23        0.21       10.87     37.24 o 
 -17   5  23      264.36      294.21     60.29 o 
 -15   5  23        0.69      -10.61     42.58 o 
 -13   5  23       65.41       54.01     40.06 o 
 -11   5  23       12.16       77.43     43.99 o 
  -9   5  23        3.73       51.93     42.44 o 
  -7   5  23        8.29        6.55     38.60 o 
  -5   5  23       21.08       18.85     57.87 o 
  -3   5  23      324.81      291.31    101.56 o 
  -1   5  23      112.05       79.23     49.34 o 
   1   5  23        6.38        3.28     44.78 o 
   3   5  23        7.36       34.94     61.15 o 
 -26   6  23       15.19      -27.46     60.05 o 
 -24   6  23        1.01       10.76     35.89 o 
 -22   6  23       16.52       30.38     35.35 o 
 -20   6  23        9.91      -24.26     27.34 o 
 -18   6  23       40.10       -6.31     42.28 o 
 -16   6  23      128.55       89.64     49.34 o 
 -14   6  23        7.45      -28.39     35.52 o 
 -12   6  23       14.76        6.11     40.79 o 
 -10   6  23       49.02       30.18     42.91 o 
  -8   6  23        4.20      -20.81     29.24 o 
  -6   6  23       68.74        3.34     42.45 o 
  -4   6  23       11.75       -5.00     45.38 o 
  -2   6  23        1.32      -30.57     67.70 o 
   0   6  23        7.02      113.56     82.98 o 
 -19   7  23       39.68       35.39     41.49 o 
 -17   7  23       78.10       89.54     69.88 o 
 -15   7  23        0.22      -32.76     61.15 o 
 -13   7  23        3.98      -50.23     50.23 o 
 -11   7  23       26.90       93.90     76.43 o 
  -9   7  23        9.28      -17.47     58.96 o 
  -7   7  23        4.11        0.00     61.15 o 
 -36   0  24       11.60      -26.21     76.43 o 
 -34   0  24       38.40        0.00     63.33 o 
 -32   0  24       51.24      -17.47     52.41 o 
 -30   0  24       52.49       65.52     69.88 o 
 -28   0  24      100.39      190.00     74.25 o 
 -26   0  24      206.57       80.81     65.52 o 
 -24   0  24       34.49      100.46     58.96 o 
 -22   0  24        7.72       28.39     50.23 o 
 -20   0  24        9.29       34.94     48.04 o 
 -18   0  24      164.93      115.92     41.50 o 
 -16   0  24     1682.25     2100.55    170.49 o 
 -14   0  24     2469.33     2630.65    172.75 o 
 -12   0  24       10.54      -39.31     39.31 o 
 -10   0  24      125.63       17.47     45.86 o 
  -8   0  24     1000.77      954.83    122.36 o 
  -6   0  24      324.05      366.94     83.00 o 
  -4   0  24      321.30      256.91     49.33 o 
  -2   0  24        0.39      -18.80     31.63 o 
   0   0  24       34.30       94.35     40.34 o 
   2   0  24      201.68      205.46     51.72 o 
   4   0  24       44.89       72.14     44.46 o 
   6   0  24       61.49       87.84     45.53 o 
   8   0  24       23.71       48.77     47.75 o 
 -35   1  24       37.41       11.37     79.71 o 
 -33   1  24        0.00      -41.49     41.49 o 
 -31   1  24       14.33       36.55     58.96 o 
 -29   1  24       65.30       86.04     58.96 o 
 -27   1  24       87.82       91.17     45.38 o 
 -25   1  24      166.19      249.34     56.22 o 
 -23   1  24        0.56       15.29     33.97 o 
 -21   1  24       30.17       -1.19     88.44 o 
 -19   1  24      577.41      589.64     57.14 o 
 -17   1  24     1233.28     1307.80     78.98 o 
 -15   1  24        2.30      -26.25     26.25 o 
 -13   1  24     2411.14     2374.70    126.27 o 
 -11   1  24        4.13       21.76     24.64 o 
  -9   1  24      369.38      481.39     52.20 o 
  -7   1  24      755.84      726.69     62.11 o 
  -5   1  24       10.51       12.16     30.66 o 
  -3   1  24        9.60       36.03     32.43 o 
  -1   1  24        0.02       -1.97     31.63 o 
   1   1  24       14.77       18.26     36.26 o 
   3   1  24        1.78        9.83     36.96 o 
   5   1  24        0.02       60.05     46.95 o 
   7   1  24       38.69       77.77     43.70 o 
 -34   2  24       13.46       -9.25     69.88 o 
 -32   2  24        7.98      -13.90     44.77 o 
 -30   2  24       10.11       20.81     39.35 o 
 -28   2  24       13.13       14.34     56.78 o 
 -26   2  24       20.62      -14.41     34.94 o 
 -24   2  24        6.30        3.00     32.96 o 
 -22   2  24      283.83      228.16     52.44 o 
 -20   2  24      188.10      187.78     32.84 o 
 -18   2  24        0.08      -16.55     22.62 o 
 -16   2  24     1072.10     1041.04     61.28 o 
 -14   2  24      258.41      249.92     33.06 o 
 -12   2  24     1750.81     1845.50    189.07 o 
 -10   2  24      554.22      599.23     68.72 o 
  -8   2  24        3.14        1.75     30.77 o 
  -6   2  24      185.17      128.69     40.73 o 
  -4   2  24        3.80       31.93     32.32 o 
  -2   2  24        3.84       41.40     35.42 o 
   0   2  24      109.10       95.00     43.24 o 
   2   2  24       88.58      111.60     44.46 o 
   4   2  24       41.80       29.48     49.14 o 
   6   2  24        0.14        9.24     46.25 o 
   8   2  24        2.66      -13.10     54.59 o 
 -33   3  24       42.85        4.37     49.41 o 
 -31   3  24      126.72       95.00     52.50 o 
 -29   3  24        1.98        2.64     40.72 o 
 -27   3  24        0.20       34.20     51.32 o 
 -25   3  24        9.21      -14.66     27.87 o 
 -23   3  24       20.73       45.55     26.70 o 
 -21   3  24      656.12      674.33     75.48 o 
 -19   3  24       87.32      102.35     40.06 o 
 -17   3  24      534.65      611.13    111.40 o 
 -15   3  24      130.36      152.15     54.60 o 
 -13   3  24       69.68      103.57     60.06 o 
 -11   3  24        0.01       14.28     30.08 o 
  -9   3  24        0.13      -25.44     25.44 o 
  -7   3  24        0.09      -25.11     29.34 o 
  -5   3  24      357.74      532.53    119.04 o 
  -3   3  24      186.66      111.19     43.16 o 
  -1   3  24       71.15       -5.85     36.26 o 
   1   3  24       18.95       80.36     45.53 o 
   3   3  24       52.20       28.73     43.83 o 
   5   3  24       41.32       55.16     40.34 o 
 -32   4  24      177.18      215.07    109.20 o 
 -30   4  24        0.05      -22.99     65.51 o 
 -28   4  24        9.51       34.94     50.03 o 
 -26   4  24       71.51      118.14     52.41 o 
 -24   4  24        8.55       39.64     34.71 o 
 -22   4  24        0.49       33.33     30.77 o 
 -20   4  24       37.61      102.41     49.14 o 
 -18   4  24       97.79      120.82     67.70 o 
 -16   4  24        1.08       50.70    109.19 o 
 -14   4  24      226.89      226.96     53.13 o 
 -12   4  24        0.99      -33.97     33.97 o 
 -10   4  24       11.75      -13.75     24.68 o 
  -8   4  24       48.12      -15.71     31.40 o 
  -6   4  24        9.33       16.50     34.11 o 
  -4   4  24        7.90       11.66     36.26 o 
  -2   4  24       19.07        4.37     38.60 o 
   0   4  24       66.73       53.35     72.07 o 
   2   4  24        3.50       16.57     43.15 o 
   4   4  24       17.86        4.37     67.70 o 
 -29   5  24       11.97       -9.51     47.79 o 
 -27   5  24        5.05      -27.06     64.42 o 
 -25   5  24        6.84       10.72     34.23 o 
 -23   5  24       25.80       63.45     35.94 o 
 -21   5  24        2.87       37.68     42.34 o 
 -19   5  24       65.80       77.84     45.38 o 
 -17   5  24        0.41       -1.63     32.96 o 
 -15   5  24       25.21      -20.24     34.51 o 
 -13   5  24      288.35      322.36     66.35 o 
 -11   5  24        1.99      -10.92     62.24 o 
  -9   5  24       45.95       66.57     81.89 o 
  -7   5  24        5.54        5.82     41.35 o 
  -5   5  24       93.80       97.13     55.69 o 
  -3   5  24        3.62       28.20     43.50 o 
  -1   5  24        0.90      -18.56     38.60 o 
   1   5  24        0.04      -26.21     67.70 o 
 -24   6  24        8.12      -32.76     36.96 o 
 -22   6  24        0.33      -10.49     31.49 o 
 -20   6  24       48.03       61.91     38.19 o 
 -18   6  24       34.15        1.95     52.41 o 
 -16   6  24      205.54      192.86     59.70 o 
 -14   6  24       46.05       39.12     51.32 o 
 -12   6  24       55.52      103.57     52.44 o 
 -10   6  24       29.63       14.16     48.04 o 
  -8   6  24        3.14       48.83     49.34 o 
  -6   6  24       12.27      -43.68     54.60 o 
  -4   6  24        2.16      -15.29     61.15 o 
  -2   6  24       22.04       67.70     87.35 o 
 -13   7  24        3.45       30.57     69.88 o 
 -35   1  25        2.98      -22.23     62.24 o 
 -33   1  25        3.79        2.81     45.53 o 
 -31   1  25        3.84       25.69     42.44 o 
 -29   1  25        6.90      -34.72     34.72 o 
 -27   1  25       11.60      -10.61     32.32 o 
 -25   1  25       98.70       91.57     44.70 o 
 -23   1  25      434.24      432.24     70.99 o 
 -21   1  25      128.81       35.90     36.97 o 
 -19   1  25      317.79      184.96     70.69 o 
 -17   1  25      276.68      304.05     42.84 o 
 -15   1  25      809.02      874.57     81.09 o 
 -13   1  25      302.08      239.61     49.13 o 
 -11   1  25      760.35      864.21    170.40 o 
  -9   1  25     1019.48     1057.55     73.92 o 
  -7   1  25      538.09      452.11     76.21 o 
  -5   1  25      208.61      147.41     37.35 o 
  -3   1  25       51.00       37.55     28.77 o 
  -1   1  25        2.58        3.52     24.91 o 
   1   1  25       15.30       51.53     32.16 o 
   3   1  25       17.00       -0.03     33.46 o 
   5   1  25       70.35       50.57     37.01 o 
   7   1  25       26.51       18.97     43.91 o 
 -34   2  25       21.52       44.63     56.78 o 
 -32   2  25       56.31       98.27     60.22 o 
 -30   2  25        3.49      -17.64     39.79 o 
 -28   2  25       53.62       22.55     37.62 o 
 -26   2  25        3.55       -7.23     49.14 o 
 -24   2  25       90.93       46.60     38.24 o 
 -22   2  25       41.72       47.96     38.24 o 
 -20   2  25       25.41       -4.48     24.77 o 
 -18   2  25       79.81      114.76     40.73 o 
 -16   2  25        3.64       -2.72     22.15 o 
 -14   2  25       22.52       41.37     23.53 o 
 -12   2  25      234.45      204.84     36.89 o 
 -10   2  25      489.29      487.07     84.10 o 
  -8   2  25       30.56       -7.40     43.68 o 
  -6   2  25       54.99      110.09     46.18 o 
  -4   2  25       10.69       -5.23     32.53 o 
  -2   2  25       23.47       19.25     33.17 o 
   0   2  25       27.16      -20.51     31.63 o 
   2   2  25       17.56       53.05     36.03 o 
   4   2  25       45.37       51.21     47.57 o 
   6   2  25       17.43       61.15     69.88 o 
 -33   3  25        1.16      -40.85     44.46 o 
 -31   3  25        3.46        9.54     46.95 o 
 -29   3  25        2.28       95.28     52.43 o 
 -27   3  25       31.88      -37.78     37.78 o 
 -25   3  25        5.44       15.58     40.06 o 
 -23   3  25       24.39       -2.20     25.32 o 
 -21   3  25       38.50       35.33     30.05 o 
 -19   3  25      305.66      293.00     55.34 o 
 -17   3  25       15.51       -7.72     38.22 o 
 -15   3  25      141.94      178.03     76.44 o 
 -13   3  25      212.90      304.85     77.53 o 
 -11   3  25       28.89       44.77     36.03 o 
  -9   3  25        0.17       14.72     34.62 o 
  -7   3  25      186.72      179.73     49.32 o 
  -5   3  25      114.28      163.79     48.48 o 
  -3   3  25      163.89      133.29     47.80 o 
  -1   3  25        1.78        7.20     35.68 o 
   1   3  25        0.65       -7.87     40.38 o 
   3   3  25       16.24        4.29     40.72 o 
   5   3  25        7.49      -32.76     61.15 o 
 -30   4  25       16.27       24.58     51.57 o 
 -28   4  25       21.12       44.42     45.38 o 
 -26   4  25       16.05       17.07     42.28 o 
 -24   4  25        0.35       33.33     33.51 o 
 -22   4  25       27.46       13.86     36.88 o 
 -20   4  25      157.02      147.83     46.63 o 
 -18   4  25       25.13        8.33     37.62 o 
 -16   4  25       26.75       -3.09     36.96 o 
 -14   4  25       14.40      -19.27     34.72 o 
 -12   4  25        0.09       12.10     36.96 o 
 -10   4  25      231.60      225.38     55.34 o 
  -8   4  25      142.55      231.35     56.89 o 
  -6   4  25      227.45      225.86     55.02 o 
  -4   4  25       89.11       75.88     39.36 o 
  -2   4  25       91.28       60.18     48.63 o 
   0   4  25       25.97        5.44     40.90 o 
   2   4  25        5.84       13.10     65.51 o 
 -27   5  25       16.90      -45.10     45.10 o 
 -25   5  25        6.09       10.47     35.94 o 
 -23   5  25       12.00      -25.93     30.61 o 
 -21   5  25      116.15       94.17     40.14 o 
 -19   5  25        3.70      -11.18     38.51 o 
 -17   5  25       15.59       13.27     40.72 o 
 -15   5  25        5.33      -30.44     36.96 o 
 -13   5  25       47.17       18.91     62.24 o 
 -11   5  25        6.81       35.94     45.53 o 
  -9   5  25      163.02      219.01     59.99 o 
  -7   5  25        0.24      -37.12     43.24 o 
  -5   5  25        6.42      -20.75     41.69 o 
  -3   5  25      149.35      139.77     55.59 o 
  -1   5  25       42.74       56.78     69.88 o 
 -22   6  25       17.72      -17.23     40.93 o 
 -20   6  25       14.13       32.76     47.75 o 
 -18   6  25      119.39      166.55     58.44 o 
 -16   6  25       18.49       23.32     50.17 o 
 -14   6  25      112.65       97.98     57.07 o 
 -12   6  25        5.14        5.46     43.24 o 
 -10   6  25       36.40       38.77     35.26 o 
  -8   6  25        1.67      -21.84     63.33 o 
  -6   6  25       29.79       17.47     69.88 o 
 -34   0  26       18.30       45.86     69.88 o 
 -32   0  26        0.72      -50.23     50.23 o 
 -30   0  26       55.60       78.62     69.88 o 
 -28   0  26       11.03       15.29     50.23 o 
 -26   0  26      128.31       78.62     63.33 o 
 -24   0  26       63.55       39.31     56.78 o 
 -22   0  26       11.79       17.47     41.49 o 
 -20   0  26      677.85      827.94    124.52 o 
 -18   0  26        1.10      -21.84     41.49 o 
 -16   0  26        4.82       17.47     45.86 o 
 -14   0  26     1095.34     1057.55    131.10 o 
 -12   0  26      253.20      255.54     78.63 o 
 -10   0  26    10000.33    10330.68    456.51 o 
  -8   0  26       62.33       26.21     52.41 o 
  -6   0  26     1230.62     1225.84    146.40 o 
  -4   0  26      444.05      522.04    102.66 o 
  -2   0  26      290.45      307.96     87.36 o 
   0   0  26       73.73       -4.37     54.60 o 
   2   0  26       13.13      -37.12     37.12 o 
   4   0  26        7.91       -8.49     40.93 o 
 -33   1  26        2.77       31.30     50.68 o 
 -31   1  26       22.83       61.15     47.87 o 
 -29   1  26        2.86      -21.62     37.81 o 
 -27   1  26        5.86       13.80     40.38 o 
 -25   1  26      143.28       87.73     90.63 o 
 -23   1  26      336.24      231.34     56.23 o 
 -21   1  26      204.45      200.54     55.69 o 
 -19   1  26      366.50      414.11     66.62 o 
 -17   1  26        3.97       12.64     24.38 o 
 -15   1  26       73.47       58.88     37.78 o 
 -13   1  26      305.95      273.63     54.81 o 
 -11   1  26       12.08       51.03     37.81 o 
  -9   1  26      319.72      436.49     67.71 o 
  -7   1  26       18.24       -6.41     25.98 o 
  -5   1  26       49.33       53.06     31.33 o 
  -3   1  26      163.32      130.15     58.47 o 
  -1   1  26        0.16        7.80     25.44 o 
   1   1  26       14.34       19.85     32.24 o 
   3   1  26       31.31       95.28     40.42 o 
   5   1  26       25.45       68.56     39.99 o 
 -34   2  26       39.66       -5.96     50.89 o 
 -32   2  26       52.93       33.69     54.60 o 
 -30   2  26        7.38        2.43     39.86 o 
 -28   2  26        0.89      -27.56     34.72 o 
 -26   2  26        6.79       31.25     42.28 o 
 -24   2  26       14.45       39.00     37.62 o 
 -22   2  26      233.84      216.30     84.09 o 
 -20   2  26        1.48       -8.42     32.32 o 
 -18   2  26       80.78       11.99     32.96 o 
 -16   2  26       85.03       85.09     28.78 o 
 -14   2  26        2.51        2.94     24.71 o 
 -12   2  26       13.12        2.59     25.55 o 
 -10   2  26      340.69      307.13     54.81 o 
  -8   2  26      660.95      607.87     74.62 o 
  -6   2  26       63.56       28.17     38.24 o 
  -4   2  26       14.96       53.98     39.86 o 
  -2   2  26        1.79      -40.40     40.40 o 
   0   2  26       39.95       56.11     45.38 o 
   2   2  26        2.36       18.70     68.79 o 
   4   2  26        8.31      -17.82     43.02 o 
 -31   3  26      145.26      171.06     63.96 o 
 -29   3  26        9.70      -38.07     44.77 o 
 -27   3  26        8.29        5.50     40.06 o 
 -25   3  26        7.89       27.60     38.51 o 
 -23   3  26      107.52       72.07     67.70 o 
 -21   3  26       91.22       98.27     35.07 o 
 -19   3  26       61.53       81.26     41.49 o 
 -17   3  26      290.96      268.25     57.88 o 
 -15   3  26        1.17      -20.03     69.88 o 
 -13   3  26        1.38      -21.22     29.38 o 
 -11   3  26      160.30      103.06     61.15 o 
  -9   3  26       64.37       22.78     39.35 o 
  -7   3  26      369.48      492.39     72.54 o 
  -5   3  26      174.01      108.21     97.19 o 
  -3   3  26       42.77       37.85     39.35 o 
  -1   3  26       64.08       54.48     42.44 o 
   1   3  26        1.41       20.14     64.42 o 
   3   3  26       15.54      -13.10     61.15 o 
 -30   4  26       12.25       54.60     69.88 o 
 -28   4  26        0.36      -30.57     50.23 o 
 -26   4  26       61.62       53.09     48.27 o 
 -24   4  26        6.09       -2.52     38.68 o 
 -22   4  26        0.76      -13.76     29.24 o 
 -20   4  26      118.03      177.18    111.38 o 
 -18   4  26        3.26        2.14     39.35 o 
 -16   4  26        0.29      -10.26     40.90 o 
 -14   4  26       10.64       10.47     37.81 o 
 -12   4  26      211.60      186.16     51.58 o 
 -10   4  26       38.36       50.54     58.96 o 
  -8   4  26       61.00       66.12     46.95 o 
  -6   4  26        2.54       51.32     44.78 o 
  -4   4  26       57.23       20.18     34.26 o 
  -2   4  26        0.05       41.07     72.07 o 
   0   4  26       45.86      -43.68     56.78 o 
 -27   5  26       45.35       50.65     51.71 o 
 -25   5  26       27.35       -1.24     35.59 o 
 -23   5  26       19.64       58.58     37.84 o 
 -21   5  26       78.07       47.86     37.79 o 
 -19   5  26      412.72      481.28     78.36 o 
 -17   5  26       16.45       58.07     46.62 o 
 -15   5  26      158.79      254.47     64.07 o 
 -13   5  26       22.65       37.90     76.43 o 
 -11   5  26       28.06       25.43     54.60 o 
  -9   5  26        5.39      -41.49     41.49 o 
  -7   5  26       17.30       57.99     48.04 o 
  -5   5  26      122.73       87.88     54.60 o 
  -3   5  26        3.22       50.23     74.25 o 
 -20   6  26        4.37      -21.84     61.15 o 
 -18   6  26        0.03       39.31     65.51 o 
 -16   6  26        1.50      -32.76     56.78 o 
 -14   6  26        2.50       78.62     72.07 o 
 -12   6  26       15.30        0.00     67.70 o 
 -10   6  26       20.14      -30.57     67.70 o 
 -33   1  27        1.62       -3.69     42.28 o 
 -31   1  27      184.92      152.88     58.68 o 
 -29   1  27       58.10        0.44     42.44 o 
 -27   1  27       27.43       48.42     49.14 o 
 -25   1  27       18.36       91.19     44.70 o 
 -23   1  27       57.32       33.40     39.35 o 
 -21   1  27        9.15       25.00     36.26 o 
 -19   1  27       23.75       21.60     34.72 o 
 -17   1  27       28.81       60.96     46.28 o 
 -15   1  27        1.91       18.56     33.97 o 
 -13   1  27      321.30      374.17     62.53 o 
 -11   1  27       15.78       58.42     36.68 o 
  -9   1  27      831.95      826.41    128.90 o 
  -7   1  27      226.20      246.74     55.02 o 
  -5   1  27      413.00      480.89     74.26 o 
  -3   1  27        4.39       18.12     30.13 o 
  -1   1  27       32.58      -27.42     31.63 o 
   1   1  27        1.21        9.27     33.89 o 
   3   1  27        0.17      -34.75     37.66 o 
 -32   2  27        0.08       18.93     46.02 o 
 -30   2  27       40.76       81.96     52.43 o 
 -28   2  27        1.04      -13.98     51.32 o 
 -26   2  27        1.16       -3.58     38.51 o 
 -24   2  27      111.85      142.28     50.68 o 
 -22   2  27       23.83       36.94     36.96 o 
 -20   2  27      144.11      182.21     50.03 o 
 -18   2  27       24.29        3.28     37.06 o 
 -16   2  27      460.31      490.49    100.62 o 
 -14   2  27       23.35       21.84     36.96 o 
 -12   2  27      138.21       93.62     35.01 o 
 -10   2  27        0.00       17.71     27.56 o 
  -8   2  27      413.33      395.81    102.66 o 
  -6   2  27      143.45      100.00     47.08 o 
  -4   2  27       51.99       43.76     40.73 o 
  -2   2  27       28.52       16.70     38.28 o 
   0   2  27       36.10       64.03     42.50 o 
   2   2  27       57.92       12.96     45.10 o 
 -31   3  27       44.85       37.94     53.78 o 
 -29   3  27        1.50      -34.32     40.72 o 
 -27   3  27       63.82       26.21     58.96 o 
 -25   3  27       39.57      146.32     76.43 o 
 -23   3  27        0.13       -6.55     56.78 o 
 -21   3  27      128.28       59.43     43.51 o 
 -19   3  27      118.20      154.01     53.13 o 
 -17   3  27      109.97       84.60     47.08 o 
 -15   3  27      164.99      157.05     62.24 o 
 -13   3  27       36.11       37.82     36.26 o 
 -11   3  27       88.76      116.22     39.36 o 
  -9   3  27      118.72      146.96     50.03 o 
  -7   3  27      103.28      151.83     50.17 o 
  -5   3  27       53.28       83.91     43.99 o 
  -3   3  27        1.59       24.85     40.72 o 
  -1   3  27       34.91       19.74     41.61 o 
   1   3  27        0.19       48.04     69.88 o 
 -28   4  27        9.31       56.78     65.51 o 
 -26   4  27       62.68       15.29     63.33 o 
 -24   4  27        4.50        1.21     33.97 o 
 -22   4  27       43.74       73.92     43.16 o 
 -20   4  27        0.00        0.70     43.15 o 
 -18   4  27      434.31      434.83    133.24 o 
 -16   4  27      103.74      109.19     53.13 o 
 -14   4  27       21.95       60.30     51.32 o 
 -12   4  27       30.38       47.47     43.83 o 
 -10   4  27      142.88      144.07     50.17 o 
  -8   4  27      107.99      135.80     54.41 o 
  -6   4  27        3.84        9.04     43.99 o 
  -4   4  27        3.70       31.41     42.28 o 
  -2   4  27       16.34       21.84     69.88 o 
 -25   5  27        0.00       41.62     37.87 o 
 -23   5  27       19.09       59.12     38.06 o 
 -21   5  27        4.55       15.51     45.06 o 
 -19   5  27      111.39      183.33     58.44 o 
 -17   5  27       43.44      -41.35     41.35 o 
 -15   5  27       24.28       -9.98     41.93 o 
 -13   5  27       41.54       94.20     41.08 o 
 -11   5  27       34.07       38.78     44.70 o 
  -9   5  27        0.43        3.20     42.91 o 
  -7   5  27        6.26        0.00     56.78 o 
  -5   5  27       25.23        0.00     74.25 o 
 -32   0  28        1.21       37.12     67.70 o 
 -30   0  28       42.62       15.29     69.88 o 
 -28   0  28       17.12       26.21     61.15 o 
 -26   0  28      343.11      286.12     89.55 o 
 -24   0  28       15.27      -45.86     45.86 o 
 -22   0  28      149.37      198.74     76.44 o 
 -20   0  28       74.73       28.39     50.23 o 
 -18   0  28        2.71        4.37     48.04 o 
 -16   0  28        2.91      -10.92     43.68 o 
 -14   0  28      177.79      190.01     74.26 o 
 -12   0  28       86.71      120.11     58.96 o 
 -10   0  28      177.45      139.77     69.89 o 
  -8   0  28       99.06      176.90     69.88 o 
  -6   0  28       73.72       82.99     58.96 o 
  -4   0  28      118.13      111.38     67.70 o 
  -2   0  28       15.73       -8.74     45.86 o 
   0   0  28       17.62       19.65     58.96 o 
 -33   1  28        1.35       10.05     50.17 o 
 -31   1  28       14.25      -17.39     43.50 o 
 -29   1  28      219.10      392.11     75.50 o 
 -27   1  28       17.86       38.80     46.25 o 
 -25   1  28       12.41       12.03     40.38 o 
 -23   1  28       16.03       21.97     39.17 o 
 -21   1  28        0.28       23.82     39.31 o 
 -19   1  28        7.37        3.30     34.72 o 
 -17   1  28       10.56       -2.47     37.12 o 
 -15   1  28        1.18      -20.29     31.63 o 
 -13   1  28       37.41       -8.30     57.87 o 
 -11   1  28      138.73      124.48     43.24 o 
  -9   1  28      236.38      181.19    104.83 o 
  -7   1  28      214.86      191.72     53.13 o 
  -5   1  28      169.36      214.83     58.44 o 
  -3   1  28       52.27       27.21     39.79 o 
  -1   1  28      106.65      118.23     50.03 o 
   1   1  28       28.23       62.66     45.97 o 
 -32   2  28       95.23      132.03     97.18 o 
 -30   2  28        0.50       15.91     48.48 o 
 -28   2  28       25.96       51.93     49.13 o 
 -26   2  28       60.28       20.16     43.16 o 
 -24   2  28       14.12       36.03     44.46 o 
 -22   2  28        0.97       64.42     41.69 o 
 -20   2  28       81.22       88.47     70.98 o 
 -18   2  28        2.22      -35.42     35.42 o 
 -16   2  28        3.87       17.72     33.87 o 
 -14   2  28      165.52      117.24     43.83 o 
 -12   2  28      138.64      155.30     66.61 o 
 -10   2  28       89.90       80.80     41.69 o 
  -8   2  28        0.92       -4.24     29.34 o 
  -6   2  28        0.30       36.95     32.42 o 
  -4   2  28      311.56      232.31     62.25 o 
  -2   2  28       25.13       15.29     43.99 o 
   0   2  28        6.61       20.25     38.28 o 
 -29   3  28      116.67      131.03     87.36 o 
 -27   3  28      128.60      286.09     98.28 o 
 -25   3  28       44.77       34.94     69.88 o 
 -23   3  28       20.72       24.02     58.96 o 
 -21   3  28        6.34       30.57     61.15 o 
 -19   3  28      228.27      227.14     82.99 o 
 -17   3  28        2.49       -4.37     56.78 o 
 -15   3  28       18.87       13.89     37.12 o 
 -13   3  28       87.82       91.47     46.93 o 
 -11   3  28       18.88       -4.77     32.53 o 
  -9   3  28       14.62       29.90     39.79 o 
  -7   3  28       10.57      -16.38     40.15 o 
  -5   3  28        7.30       -1.07     42.44 o 
  -3   3  28       38.48      -34.07     39.31 o 
  -1   3  28       54.47       37.13     65.52 o 
 -26   4  28        1.15      -26.21     65.51 o 
 -24   4  28        0.11        3.55     84.08 o 
 -22   4  28       24.73       35.41     37.78 o 
 -20   4  28        0.87       -2.18     52.41 o 
 -18   4  28       16.86      -17.32     43.52 o 
 -16   4  28       54.99       45.44     47.20 o 
 -14   4  28        0.26       -6.07     34.11 o 
 -12   4  28        0.41      -26.29     39.35 o 
 -10   4  28       11.33       27.28     53.50 o 
  -8   4  28      107.82      146.20     54.67 o 
  -6   4  28       45.03       30.09     47.75 o 
  -4   4  28       12.23       17.47     52.41 o 
 -23   5  28       19.92       13.10     39.91 o 
 -21   5  28       72.57      -35.25     44.77 o 
 -19   5  28        0.01       21.15    100.45 o 
 -17   5  28       70.73      105.86     56.14 o 
 -15   5  28        9.37       33.70     72.07 o 
 -13   5  28        3.72       10.42     46.17 o 
 -11   5  28        0.13       30.57     69.88 o 
  -9   5  28       21.96      -28.39     63.33 o 
 -31   1  29       23.59       42.08     48.18 o 
 -29   1  29        3.70       29.48     45.63 o 
 -27   1  29        1.37       -0.55     42.91 o 
 -25   1  29        6.91      -30.21     37.12 o 
 -23   1  29        1.80       28.63    104.82 o 
 -21   1  29       38.33       40.20     41.61 o 
 -19   1  29        0.21      -30.88     30.88 o 
 -17   1  29       30.73      122.48     44.77 o 
 -15   1  29        1.85       10.97     35.68 o 
 -13   1  29      353.64      353.49     67.71 o 
 -11   1  29        2.49      -30.15     36.26 o 
  -9   1  29      374.44      434.21     70.26 o 
  -7   1  29       68.90       58.82     46.93 o 
  -5   1  29      151.77      120.60     64.43 o 
  -3   1  29        5.33       48.75     56.78 o 
  -1   1  29       16.49       50.34     45.38 o 
 -30   2  29       95.76      108.04     93.91 o 
 -28   2  29       13.24      -24.97     40.90 o 
 -26   2  29       97.26       35.19     80.80 o 
 -24   2  29       27.73       85.73     63.33 o 
 -22   2  29       73.24       73.95     52.41 o 
 -20   2  29      199.78      266.52     60.99 o 
 -18   2  29        2.58       21.38     36.68 o 
 -16   2  29       15.79       48.04     58.96 o 
 -14   2  29       79.04       87.96     46.95 o 
 -12   2  29      141.41      121.01     87.36 o 
 -10   2  29        0.02        7.96     39.35 o 
  -8   2  29        6.52       31.67     43.24 o 
  -6   2  29       42.52       95.68     38.72 o 
  -4   2  29        6.35      -24.89     32.10 o 
  -2   2  29        4.54      -33.74     33.74 o 
 -29   3  29       12.34      -26.21     69.88 o 
 -27   3  29        7.52       93.90     76.43 o 
 -25   3  29       16.33       76.43     65.51 o 
 -23   3  29       54.97       37.13     61.15 o 
 -21   3  29       14.81       13.10     52.41 o 
 -19   3  29       60.69       15.29     61.15 o 
 -17   3  29       64.49      170.34     78.62 o 
 -15   3  29       11.05      -10.92     54.60 o 
 -13   3  29       18.89       38.30     34.36 o 
 -11   3  29       16.15       55.18     41.49 o 
  -9   3  29       11.08      -16.68     38.51 o 
  -7   3  29        5.65      -28.47     64.42 o 
  -5   3  29       45.68       53.54     47.80 o 
 -26   4  29        1.19      -39.31     65.51 o 
 -24   4  29        2.05      -17.47     54.59 o 
 -22   4  29       21.77       94.42     52.23 o 
 -20   4  29       12.33      -20.75     47.87 o 
 -18   4  29        3.33       25.70     49.74 o 
 -16   4  29       50.29      114.08     49.29 o 
 -14   4  29       55.25       36.50     45.38 o 
 -12   4  29        0.44       37.32     41.94 o 
 -10   4  29       12.11      -38.28     42.44 o 
  -8   4  29        4.51      -16.16     52.41 o 
 -30   0  30        6.38       32.76     74.25 o 
 -28   0  30       40.90      111.38     72.07 o 
 -26   0  30       11.31       17.47     56.78 o 
 -24   0  30       16.30      -32.76     56.78 o 
 -22   0  30       48.55       24.02     58.96 o 
 -20   0  30      303.52      473.95    109.20 o 
 -18   0  30        0.10       39.31     58.96 o 
 -16   0  30      219.67      203.11     74.26 o 
 -14   0  30       51.89      -10.92     56.78 o 
 -12   0  30      347.41      290.49     89.55 o 
 -10   0  30       33.29      135.40     72.07 o 
  -8   0  30     1199.07     1007.26    148.58 o 
  -6   0  30        1.69       17.47     58.96 o 
  -4   0  30      249.74      399.68    102.65 o 
 -29   1  30        1.56       -5.46     44.78 o 
 -27   1  30        9.86      -23.12     39.17 o 
 -25   1  30       14.90      -16.10     38.81 o 
 -23   1  30       19.54       25.97     42.91 o 
 -21   1  30        3.06       88.50     45.06 o 
 -19   1  30        0.71        8.60     36.20 o 
 -17   1  30        3.50      -24.07     35.11 o 
 -15   1  30       39.83       -5.51     36.96 o 
 -13   1  30        5.84      -34.09     37.25 o 
 -11   1  30      173.21      244.08     59.32 o 
  -9   1  30       40.02      119.98     50.17 o 
  -7   1  30      266.52      406.30     97.19 o 
  -5   1  30       16.31       85.17     49.41 o 
 -28   2  30       61.60      104.67     54.80 o 
 -26   2  30       77.29      143.68     78.62 o 
 -24   2  30       51.70       85.02     51.32 o 
 -22   2  30      100.91      134.88     85.17 o 
 -20   2  30       40.76       91.26     58.96 o 
 -18   2  30      100.35      179.08     78.62 o 
 -16   2  30       44.27       63.33     65.52 o 
 -14   2  30       22.49       51.32     43.24 o 
 -12   2  30       18.54       20.75     40.15 o 
 -10   2  30       34.63       73.25     43.99 o 
  -8   2  30      116.03      138.18     53.78 o 
  -6   2  30       88.73      115.71    105.92 o 
 -27   3  30        1.05      113.56     82.98 o 
 -25   3  30       90.61      183.45     85.17 o 
 -23   3  30       46.31       56.78     67.70 o 
 -21   3  30       18.32      -32.76     54.60 o 
 -19   3  30      113.56      161.61     80.80 o 
 -17   3  30       21.58      104.82     74.25 o 
 -15   3  30       32.03      -21.84     61.15 o 
 -13   3  30        7.97      -36.96     36.96 o 
 -11   3  30        0.93       69.39     35.96 o 
  -9   3  30        0.29        9.23     47.57 o 
  -7   3  30        9.23      -11.87     46.25 o 
 -22   4  30       15.42      -19.42     43.83 o 
 -20   4  30       23.93      -37.12     63.33 o 
 -18   4  30        4.57       -8.74     63.33 o 
 -16   4  30        1.39       66.87     48.48 o 
 -14   4  30        1.90       -0.61     46.17 o 
 -12   4  30       77.69       86.62     54.67 o 
 -29   1  31       42.10       84.08     55.59 o 
 -27   1  31       33.31       15.91     56.78 o 
 -25   1  31      190.43      295.93     69.49 o 
 -23   1  31        2.85       18.88     45.53 o 
 -21   1  31        1.10        9.25     39.17 o 
 -19   1  31       15.14       28.90     39.17 o 
 -17   1  31        9.17        7.64     41.35 o 
 -15   1  31        1.31      -29.18     38.24 o 
 -13   1  31        6.54       51.32     44.78 o 
 -11   1  31       12.02      -17.07     37.81 o 
  -9   1  31       77.69       99.02     49.13 o 
  -7   1  31      134.32      149.63     57.08 o 
 -26   2  31        0.05       75.34     50.96 o 
 -24   2  31       13.86      -28.81     40.06 o 
 -22   2  31        5.53      -21.84     54.59 o 
 -20   2  31        0.61      -30.57     58.96 o 
 -18   2  31       62.74      196.55     85.17 o 
 -16   2  31       19.30       32.76     61.15 o 
 -14   2  31       11.56      -37.06     37.06 o 
 -12   2  31       39.02       13.48     44.46 o 
 -10   2  31        9.80       41.20     45.53 o 
  -8   2  31       43.00       36.42     47.80 o 
 -23   3  31        8.87      -15.29     65.51 o 
 -21   3  31        0.50      -19.65     61.15 o 
 -19   3  31       11.34       61.15     67.70 o 
 -17   3  31       26.82       87.35     69.88 o 
 -15   3  31       27.56      -43.68     58.96 o 
 -13   3  31        0.05       36.91     47.79 o 
 -11   3  31       50.18       85.64     50.17 o 
 -26   0  32       21.38      -61.15     63.33 o 
 -24   0  32        2.42      120.11     74.25 o 
 -22   0  32      193.86      299.20     93.91 o 
 -20   0  32        7.90       39.31     61.15 o 
 -18   0  32        0.12       54.59     65.51 o 
 -16   0  32        1.38      -10.92     63.33 o 
 -14   0  32        2.44       32.76     65.51 o 
 -12   0  32        7.90      104.82     76.43 o 
 -10   0  32        0.01      -56.78     56.78 o 
 -25   1  32       18.25       46.84     46.25 o 
 -23   1  32        3.16      -34.51     34.51 o 
 -21   1  32       23.30        7.53     37.81 o 
 -19   1  32        6.93      -27.18     36.26 o 
 -17   1  32        0.10      -41.49     52.41 o 
 -15   1  32        0.72      -11.48     39.35 o 
 -13   1  32        0.15       19.81     58.96 o 
 -11   1  32        0.83        3.24     44.07 o 
 -24   2  32       57.45       72.07     74.25 o 
 -22   2  32       15.94       96.09     67.70 o 
 -20   2  32        0.12        2.18     63.33 o 
 -18   2  32       37.13      133.21     78.62 o 
 -16   2  32        0.77        8.74     65.51 o 
 -14   2  32       18.07       44.44     48.62 o 
 -12   2  32       11.98       26.71     46.62 o 
 -21   1  33       13.23       33.91     49.14 o 
 -19   1  33        4.33       57.05     50.17 o 
 -17   1  33        7.28      -19.65     58.96 o 
                                                 
